# Supplementary material for: ZntR is a critical regulator for zinc homeostasis and involved in pathogenicity in Riemerella anatipestifer
Source: Microbiol Spectr. 2025 Mar 4;13(4):e03178-24. doi: 10.1128/spectrum.03178-24 (PMC11960050; doi:10.1128/spectrum.03178-24)
Supplement: Supplemental data — Transcriptome and proteome data. [file spectrum.03178-24-s0005.xlsx]

## Sheet: up-regulated in transcriptome
seq_id	fc	log2fc	significant	regulate	gene_name	description
B739_RS06710	60.6318	5.922	yes	up	B739_RS06710	hypothetical protein
B739_RS06725	40.4212	5.33704	yes	up	B739_RS06725	hypothetical protein
B739_RS00300	30.6668	4.9386	yes	up	B739_RS00300	HU family DNA-binding protein
B739_RS06245	30.3159	4.922	yes	up	B739_RS06245	hypothetical protein
B739_RS06720	27.7896	4.79647	yes	up	B739_RS06720	hypothetical protein
B739_RS06690	26.1828	4.71055	yes	up	B739_RS06690	hypothetical protein
B739_RS06985	20.3436	4.3465	yes	up	B739_RS06985	hypothetical protein
sRNA0091	20.2106	4.33704	yes	up
B739_RS00805	19.7895	4.30667	yes	up	B739_RS00805	TonB-dependent receptor
B739_RS02350	18.9474	4.24393	yes	up	B739_RS02350	DUF6175 family protein
B739_RS02355	18.1668	4.18323	yes	up	B739_RS02355	hypothetical protein
B739_RS02360	17.2077	4.10499	yes	up	B739_RS02360	hypothetical protein
B739_RS08090	17.0872	4.09484	yes	up	B739_RS08090	site-specific integrase
B739_RS03135	16.4679	4.04159	yes	up	B739_RS03135	Arm DNA-binding domain-containing protein
B739_RS06770	16.4211	4.03748	yes	up	B739_RS06770	hypothetical protein
B739_RS06705	16.2407	4.02154	yes	up	B739_RS06705	major capsid protein
B739_RS06365	15.7449	3.97681	yes	up	B739_RS06365	hypothetical protein
B739_RS06695	15.6316	3.9664	yes	up	B739_RS06695	hypothetical protein
B739_RS02345	14.153	3.82304	yes	up	B739_RS02345	hypothetical protein
B739_RS00590	13.8969	3.79669	yes	up	B739_RS00590	HIRAN domain-containing protein
B739_RS02605	13.625	3.76818	yes	up	B739_RS02605	HU family DNA-binding protein
sRNA0079	12.6316	3.65897	yes	up
B739_RS07080	12.3056	3.62125	yes	up	B739_RS07080	site-specific integrase
B739_RS11465	11.888	3.57144	yes	up	B739_RS11465	hypothetical protein
B739_RS11520	11.5489	3.52969	yes	up	B739_RS11520	site-specific recombinase
sRNA0026	11.5088	3.52467	yes	up
B739_RS06755	11.1071	3.47341	yes	up	B739_RS06755	tape measure protein
B739_RS06685	10.5595	3.40048	yes	up	B739_RS06685	hypothetical protein
B739_RS00880	10.1053	3.33704	yes	up	B739_RS00880	hypothetical protein
B739_RS06300	10.1053	3.33704	yes	up	B739_RS06300	DUF1353 domain-containing protein
B739_RS09800	10.1053	3.33704	yes	up	B739_RS09800	hypothetical protein
B739_RS02365	9.92045	3.3104	yes	up	B739_RS02365	hypothetical protein
sRNA0016	8.99761	3.16954	yes	up
B739_RS07605	8.9474	3.16147	yes	up	B739_RS07605	BlaI/MecI/CopY family transcriptional regulator
B739_RS00650	8.92176	3.15733	yes	up	B739_RS00650	site-specific integrase
B739_RS06250	8.84214	3.14439	yes	up	B739_RS06250	hypothetical protein
B739_RS06350	8.84214	3.14439	yes	up	B739_RS06350	hypothetical protein
B739_RS08315	8.84214	3.14439	yes	up	B739_RS08315	hypothetical protein
B739_RS00475	8.77986	3.1342	yes	up	B739_RS00475	SusC/RagA family TonB-linked outer membrane protein
B739_RS01930	8.59531	3.10355	yes	up	B739_RS01930	hypothetical protein
B739_RS00425	8.51658	3.09027	yes	up	B739_RS00425	T9SS type A sorting domain-containing protein
B739_RS06380	8.51616	3.0902	yes	up	B739_RS06380	hypothetical protein
B739_RS08130	8.50411	3.08816	yes	up	B739_RS08130	hypothetical protein
B739_RS06740	8.42108	3.07401	yes	up	B739_RS06740	hypothetical protein
B739_RS06390	8.30078	3.05325	yes	up	B739_RS06390	hypothetical protein
B739_RS06385	8.21056	3.03748	yes	up	B739_RS06385	hypothetical protein
B739_RS05255	8.14465	3.02585	yes	up	B739_RS05255	TonB-dependent receptor
B739_RS02615	7.86498	2.97544	yes	up	B739_RS02615	hypothetical protein
B739_RS06995	7.69381	2.9437	yes	up	B739_RS06995	HmuY family protein
B739_RS09705	7.57898	2.922	yes	up	B739_RS09705	hypothetical protein
B739_RS09865	7.57898	2.922	yes	up	B739_RS09865	hypothetical protein
B739_RS00470	7.5608	2.91854	yes	up	B739_RS00470	RagB/SusD family nutrient uptake outer membrane protein
B739_RS00455	7.33305	2.87441	yes	up	B739_RS00455	hypothetical protein
B739_RS11120	7.24264	2.85652	yes	up	rpmH	50S ribosomal protein L34
B739_RS07110	7.07371	2.82247	yes	up	B739_RS07110	hypothetical protein
B739_RS04910	7.00931	2.80927	yes	up	rpsT	30S ribosomal protein S20
B739_RS00465	6.98841	2.80496	yes	up	B739_RS00465	putative zinc-binding metallopeptidase
sRNA0019	6.88998	2.7845	yes	up
B739_RS00595	6.86994	2.7803	yes	up	B739_RS00595	RtcB family protein
B739_RS01380	6.77424	2.76006	yes	up	B739_RS01380	alpha/beta fold hydrolase
B739_RS09750	6.73687	2.75208	yes	up	B739_RS09750	HK97 family phage prohead protease
B739_RS00335	6.6695	2.73758	yes	up	B739_RS00335	hypothetical protein
B739_RS06225	6.56845	2.71555	yes	up	B739_RS06225	helix-turn-helix transcriptional regulator
B739_RS08980	6.49627	2.69961	yes	up	B739_RS08980	metalloregulator ArsR/SmtB family transcription factor
B739_RS09770	6.31581	2.65897	yes	up	B739_RS09770	DUF935 family protein
B739_RS11100	6.29511	2.65423	yes	up	B739_RS11100	DUF4295 family protein
B739_RS03695	6.21509	2.63578	yes	up	B739_RS03695	iron-sulfur cluster assembly accessory protein
B739_RS02910	6.19739	2.63166	yes	up	B739_RS02910	ferrous iron transport protein A
B739_RS08280	6.12442	2.61457	yes	up	B739_RS08280	hypothetical protein
B739_RS02625	5.95856	2.57496	yes	up	B739_RS02625	hypothetical protein
B739_RS02975	5.91493	2.56436	yes	up	B739_RS02975	FAD-binding oxidoreductase
B739_RS09940	5.89476	2.55943	yes	up	B739_RS09940	CPBP family intramembrane metalloprotease
B739_RS05350	5.83454	2.54462	yes	up	B739_RS05350	hypothetical protein
B739_RS08155	5.79806	2.53557	yes	up	B739_RS08155	hypothetical protein
B739_RS08415	5.71824	2.51557	yes	up	B739_RS08415	co-chaperone GroES
B739_RS06775	5.68423	2.50697	yes	up	B739_RS06775	hypothetical protein
B739_RS09930	5.68423	2.50697	yes	up	B739_RS09930	Txe/YoeB family addiction module toxin
sRNA0007	5.63976	2.49563	yes	up
B739_RS06190	5.55453	2.47366	yes	up	rpsO	30S ribosomal protein S15
B739_RS10250	5.54049	2.47001	yes	up	mtgA	monofunctional biosynthetic peptidoglycan transglycosylase
B739_RS07490	5.41916	2.43807	yes	up	B739_RS07490	shikimate kinase
B739_RS01300	5.41355	2.43658	yes	up	B739_RS01300	M12 family metallo-peptidase
B739_RS00460	5.24616	2.39126	yes	up	B739_RS00460	DUF4302 domain-containing protein
B739_RS01255	5.19063	2.37591	yes	up	B739_RS01255	hypothetical protein
B739_RS06145	5.05839	2.33868	yes	up	B739_RS06145	T9SS type A sorting domain-containing protein
B739_RS08105	5.05265	2.33704	yes	up	B739_RS08105	hypothetical protein
sRNA0021	5.05265	2.33704	yes	up
B739_RS09885	4.95908	2.31007	yes	up	B739_RS09885	hypothetical protein
B739_RS01915	4.69813	2.23209	yes	up	B739_RS01915	DUF4293 family protein
B739_RS02245	4.65376	2.2184	yes	up	B739_RS02245	VanZ family protein
B739_RS00440	4.63278	2.21188	yes	up	B739_RS00440	imelysin family protein
B739_RS00445	4.59898	2.20131	yes	up	B739_RS00445	T9SS type A sorting domain-containing protein
B739_RS01780	4.59587	2.20034	yes	up	rpsU	30S ribosomal protein S21
B739_RS08425	4.51513	2.17477	yes	up	B739_RS08425	hypothetical protein
B739_RS03870	4.51318	2.17414	yes	up	B739_RS03870	adenosine deaminase
B739_RS10560	4.36795	2.12696	yes	up	B739_RS10560	DUF4469 domain-containing protein
B739_RS06465	4.29852	2.10384	yes	up	B739_RS06465	site-specific integrase
B739_RS06570	4.25151	2.08797	yes	up	B739_RS06570	hypothetical protein
B739_RS10480	4.23559	2.08256	yes	up	B739_RS10480	type II toxin-antitoxin system RelE/ParE family toxin
B739_RS06665	4.21054	2.07401	yes	up	B739_RS06665	hypothetical protein
B739_RS11525	4.21054	2.07401	yes	up	B739_RS11525	hypothetical protein
B739_RS07850	4.12309	2.04373	yes	up	thiS	sulfur carrier protein ThiS
B739_RS06405	4.10528	2.03748	yes	up	B739_RS06405	hypothetical protein
B739_RS00430	4.08885	2.0317	yes	up	B739_RS00430	TonB-dependent receptor
B739_RS07240	4.08099	2.02892	yes	up	B739_RS07240	four helix bundle protein
B739_RS01550	4.05635	2.02018	yes	up	B739_RS01550	TonB-dependent receptor
B739_RS09680	4.04212	2.01511	yes	up	B739_RS09680	DNA methyltransferase
B739_RS08125	3.99512	1.99824	yes	up	B739_RS08125	hypothetical protein
B739_RS05775	3.97858	1.99226	yes	up	B739_RS05775	hypothetical protein
B739_RS09895	3.96994	1.98912	yes	up	B739_RS09895	hypothetical protein
B739_RS04305	3.96162	1.98609	yes	up	B739_RS04305	hypothetical protein
B739_RS03590	3.94153	1.97876	yes	up	rpmA	50S ribosomal protein L27
B739_RS00700	3.90699	1.96606	yes	up	mnmD	tRNA (5-methylaminomethyl-2-thiouridine)(34)-methyltransferase MnmD
B739_RS04430	3.87853	1.95551	yes	up	B739_RS04430	hypothetical protein
B739_RS10485	3.84263	1.94209	yes	up	B739_RS10485	helix-turn-helix domain-containing protein
B739_RS08120	3.8135	1.93112	yes	up	B739_RS08120	hypothetical protein
B739_RS08170	3.78949	1.922	yes	up	B739_RS08170	hypothetical protein
B739_RS08225	3.78949	1.922	yes	up	B739_RS08225	hypothetical protein
B739_RS10285	3.78949	1.922	yes	up	B739_RS10285	hypothetical protein
B739_RS00035	3.77985	1.91833	yes	up	B739_RS00035	AraC family transcriptional regulator
B739_RS07510	3.72899	1.89878	yes	up	B739_RS07510	class I SAM-dependent methyltransferase
B739_RS11480	3.64088	1.86429	yes	up	B739_RS11480	hypothetical protein
B739_RS09470	3.59034	1.84412	yes	up	B739_RS09470	DUF4294 domain-containing protein
B739_RS02000	3.5717	1.83661	yes	up	B739_RS02000	hypothetical protein
B739_RS00450	3.55598	1.83025	yes	up	B739_RS00450	DUF4856 domain-containing protein
B739_RS11230	3.53686	1.82247	yes	up	B739_RS11230	hypothetical protein
B739_RS01890	3.4967	1.806	yes	up	B739_RS01890	TonB-dependent receptor
B739_RS04345	3.49109	1.80368	yes	up	rpmF	50S ribosomal protein L32
B739_RS07575	3.46701	1.79369	yes	up	trxA	thioredoxin
B739_RS05785	3.46543	1.79303	yes	up	B739_RS05785	transporter
B739_RS09890	3.46148	1.79139	yes	up	B739_RS09890	YceI family protein
B739_RS03185	3.45834	1.79008	yes	up	B739_RS03185	HU family DNA-binding protein
B739_RS09475	3.41463	1.77173	yes	up	B739_RS09475	DUF493 domain-containing protein
B739_RS04575	3.39475	1.7633	yes	up	B739_RS04575	hypothetical protein
B739_RS02650	3.3816	1.75771	yes	up	B739_RS02650	DNA-directed RNA polymerase subunit omega
B739_RS09755	3.36843	1.75208	yes	up	B739_RS09755	helix-turn-helix transcriptional regulator
B739_RS00810	3.34862	1.74357	yes	up	B739_RS00810	hypothetical protein
B739_RS08785	3.34247	1.74091	yes	up	B739_RS08785	hypothetical protein
B739_RS05780	3.34218	1.74079	yes	up	B739_RS05780	c-type cytochrome
B739_RS05290	3.34127	1.7404	yes	up	B739_RS05290	exosortase F system-associated protein
B739_RS11320	3.30606	1.72511	yes	up	B739_RS11320	hypothetical protein
B739_RS06730	3.28422	1.71555	yes	up	B739_RS06730	hypothetical protein
B739_RS00645	3.26936	1.70901	yes	up	B739_RS00645	helix-turn-helix domain-containing protein
B739_RS00630	3.25327	1.70189	yes	up	B739_RS00630	hypothetical protein
B739_RS08235	3.24813	1.69961	yes	up	B739_RS08235	DNA modification methylase
B739_RS09095	3.24813	1.69961	yes	up	B739_RS09095	AraC family ligand binding domain-containing protein
B739_RS00435	3.21789	1.68612	yes	up	B739_RS00435	HTTM domain-containing protein
B739_RS09875	3.15791	1.65897	yes	up	B739_RS09875	hypothetical protein
B739_RS09935	3.15791	1.65897	yes	up	B739_RS09935	type II toxin-antitoxin system prevent-host-death family antitoxin
B739_RS06990	3.14428	1.65273	yes	up	B739_RS06990	TonB-dependent receptor
B739_RS06375	3.06653	1.61661	yes	up	B739_RS06375	hypothetical protein
B739_RS07530	3.05694	1.61209	yes	up	B739_RS07530	class I SAM-dependent methyltransferase
B739_RS00675	3.05549	1.6114	yes	up	B739_RS00675	hypothetical protein
B739_RS08935	3.05025	1.60893	yes	up	B739_RS08935	HU family DNA-binding protein
B739_RS08435	3.03514	1.60176	yes	up	B739_RS08435	GNAT family N-acetyltransferase
B739_RS10575	3.01216	1.5908	yes	up	B739_RS10575	YihY/virulence factor BrkB family protein
B739_RS11235	3.00753	1.58858	yes	up	B739_RS11235	hypothetical protein
B739_RS08285	3.00001	1.58497	yes	up	B739_RS08285	hypothetical protein
B739_RS07395	2.9975	1.58376	yes	up	B739_RS07395	DUF4469 domain-containing protein
B739_RS02635	2.98912	1.57972	yes	up	B739_RS02635	DUF2795 domain-containing protein
B739_RS10895	2.98341	1.57696	yes	up	B739_RS10895	type II toxin-antitoxin system RelE/ParE family toxin
B739_RS09380	2.95077	1.56109	yes	up	B739_RS09380	ketoacyl-ACP synthase III
B739_RS01195	2.8983	1.53521	yes	up	B739_RS01195	hypothetical protein
B739_RS02965	2.8764	1.52426	yes	up	B739_RS02965	hypothetical protein
B739_RS08255	2.86317	1.51761	yes	up	B739_RS08255	Rnase Y domain-containing protein
B739_RS09825	2.86317	1.51761	yes	up	B739_RS09825	host-nuclease inhibitor Gam family protein
B739_RS04285	2.84212	1.50697	yes	up	B739_RS04285	alkaline phosphatase family protein
B739_RS09310	2.81524	1.49326	yes	up	secG	preprotein translocase subunit SecG
B739_RS02030	2.79651	1.48363	yes	up	B739_RS02030	DUF4254 domain-containing protein
B739_RS01295	2.77896	1.47454	yes	up	B739_RS01295	IS1 family transposase
B739_RS07330	2.76693	1.46829	yes	up	B739_RS07330	LrgB family protein
B739_RS08160	2.76665	1.46814	yes	up	B739_RS08160	type II toxin-antitoxin system HicA family toxin
B739_RS01730	2.74092	1.45466	yes	up	secE	preprotein translocase subunit SecE
B739_RS00285	2.74067	1.45453	yes	up	B739_RS00285	homocysteine S-methyltransferase family protein
B739_RS06450	2.73907	1.45368	yes	up	B739_RS06450	phage tail tape measure protein
B739_RS09785	2.73685	1.45252	yes	up	B739_RS09785	hypothetical protein
B739_RS06400	2.72428	1.44588	yes	up	B739_RS06400	hypothetical protein
B739_RS02905	2.67972	1.42208	yes	up	feoB	ferrous iron transport protein B
B739_RS06780	2.67117	1.41747	yes	up	B739_RS06780	phage tail protein
B739_RS06765	2.66526	1.41428	yes	up	B739_RS06765	type II toxin-antitoxin system HigB family toxin
B739_RS02670	2.66168	1.41234	yes	up	B739_RS02670	hypothetical protein
B739_RS00320	2.64663	1.40416	yes	up	B739_RS00320	TonB-dependent receptor
B739_RS09230	2.63778	1.39932	yes	up	B739_RS09230	hypothetical protein
B739_RS11390	2.6254	1.39254	yes	up	B739_RS11390	hypothetical protein
B739_RS00980	2.61597	1.38735	yes	up	ruvX	Holliday junction resolvase RuvX
B739_RS09255	2.60782	1.38284	yes	up	B739_RS09255	fibronectin type III domain-containing protein
B739_RS08645	2.60437	1.38093	yes	up	B739_RS08645	M14 family zinc carboxypeptidase
B739_RS01870	2.59927	1.37811	yes	up	B739_RS01870	SUF system Fe-S cluster assembly protein
B739_RS03765	2.59028	1.37311	yes	up	B739_RS03765	aminodeoxychorismate synthase component I
B739_RS10970	2.58648	1.37099	yes	up	B739_RS10970	hypothetical protein
B739_RS09510	2.57362	1.3638	yes	up	B739_RS09510	4Fe-4S dicluster domain-containing protein
B739_RS00115	2.55882	1.35548	yes	up	B739_RS00115	hypothetical protein
B739_RS01250	2.54961	1.35028	yes	up	B739_RS01250	helix-turn-helix transcriptional regulator
B739_RS00855	2.52632	1.33704	yes	up	B739_RS00855	hypothetical protein
B739_RS06260	2.52632	1.33704	yes	up	B739_RS06260	hypothetical protein
B739_RS08990	2.52632	1.33704	yes	up	B739_RS08990	hypothetical protein
B739_RS10825	2.52632	1.33704	yes	up	B739_RS10825	hypothetical protein
B739_RS05920	2.52176	1.33443	yes	up	B739_RS05920	RNA polymerase sigma factor RpoD/SigA
B739_RS03630	2.51606	1.33116	yes	up	B739_RS03630	hypothetical protein
B739_RS09270	2.51448	1.33026	yes	up	rplS	50S ribosomal protein L19
B739_RS04835	2.51428	1.33015	yes	up	infA	translation initiation factor IF-1
B739_RS01210	2.49875	1.3212	yes	up	B739_RS01210	membrane protein
B739_RS08730	2.46967	1.30432	yes	up	B739_RS08730	YtxH domain-containing protein
B739_RS07365	2.45602	1.29632	yes	up	B739_RS07365	inorganic pyrophosphatase
B739_RS00215	2.45415	1.29522	yes	up	B739_RS00215	glycosyl hydrolase family 17 protein
B739_RS05475	2.44349	1.28895	yes	up	B739_RS05475	type B 50S ribosomal protein L31
B739_RS09065	2.43813	1.28577	yes	up	B739_RS09065	DUF2007 domain-containing protein
B739_RS02875	2.43554	1.28424	yes	up	B739_RS02875	S41 family peptidase
B739_RS07620	2.43434	1.28353	yes	up	B739_RS07620	cysteine synthase family protein
B739_RS02515	2.4271	1.27923	yes	up	B739_RS02515	BrxA/BrxB family bacilliredoxin
B739_RS00205	2.42527	1.27815	yes	up	B739_RS00205	MFS transporter
sRNA0087	2.42239	1.27643	yes	up
B739_RS09790	2.41354	1.27115	yes	up	B739_RS09790	hypothetical protein
B739_RS07260	2.40513	1.26612	yes	up	B739_RS07260	DsbA family protein
B739_RS00315	2.39336	1.25904	yes	up	B739_RS00315	sensor histidine kinase
B739_RS10850	2.39129	1.25779	yes	up	B739_RS10850	nucleotidyltransferase domain-containing protein
B739_RS10745	2.38898	1.25639	yes	up	B739_RS10745	1-acyl-sn-glycerol-3-phosphate acyltransferase
B739_RS04215	2.38832	1.25599	yes	up	smpB	SsrA-binding protein SmpB
B739_RS05845	2.38794	1.25577	yes	up	B739_RS05845	hypothetical protein
B739_RS01240	2.38615	1.25468	yes	up	B739_RS01240	hypothetical protein
B739_RS03995	2.3579	1.23751	yes	up	B739_RS03995	HU family DNA-binding protein
B739_RS00030	2.34686	1.23073	yes	up	B739_RS00030	YbhB/YbcL family Raf kinase inhibitor-like protein
B739_RS01485	2.3331	1.22225	yes	up	B739_RS01485	integration host factor subunit beta
B739_RS03145	2.31367	1.21018	yes	up	B739_RS03145	sodium:proton antiporter
B739_RS07625	2.30783	1.20654	yes	up	B739_RS07625	ZIP family metal transporter
B739_RS02020	2.30488	1.20469	yes	up	ribA	GTP cyclohydrolase II
B739_RS03255	2.29075	1.19582	yes	up	rpmG	50S ribosomal protein L33
B739_RS04515	2.28135	1.18989	yes	up	B739_RS04515	hypothetical protein
B739_RS06930	2.28123	1.18981	yes	up	B739_RS06930	START-like domain-containing protein
B739_RS00710	2.27915	1.1885	yes	up	B739_RS00710	nucleoside-diphosphate kinase
B739_RS08875	2.27486	1.18578	yes	up	B739_RS08875	type II toxin-antitoxin system RelE/ParE family toxin
B739_RS05875	2.27154	1.18367	yes	up	B739_RS05875	DUF4199 domain-containing protein
B739_RS06610	2.27126	1.18349	yes	up	B739_RS06610	hypothetical protein
B739_RS00555	2.2604	1.17658	yes	up	B739_RS00555	endonuclease/exonuclease/phosphatase family protein
B739_RS02310	2.26026	1.17649	yes	up	B739_RS02310	hypothetical protein
B739_RS10190	2.2413	1.16434	yes	up	B739_RS10190	MarR family transcriptional regulator
B739_RS08310	2.2411	1.1642	yes	up	B739_RS08310	hypothetical protein
B739_RS11510	2.23659	1.1613	yes	up	B739_RS11510	hypothetical protein
B739_RS02510	2.23159	1.15807	yes	up	B739_RS02510	hypothetical protein
B739_RS06870	2.21775	1.1491	yes	up	folK	2-amino-4-hydroxy-6-hydroxymethyldihydropteridine diphosphokinase
B739_RS04455	2.21303	1.14602	yes	up	B739_RS04455	acyl carrier protein
B739_RS10945	2.21054	1.1444	yes	up	B739_RS10945	hypothetical protein
B739_RS02930	2.20875	1.14323	yes	up	B739_RS02930	NUMOD4 domain-containing protein
B739_RS06105	2.20764	1.1425	yes	up	B739_RS06105	hypothetical protein
B739_RS06010	2.2023	1.13901	yes	up	B739_RS06010	purine-nucleoside phosphorylase
B739_RS00835	2.20179	1.13867	yes	up	B739_RS00835	YigZ family protein
B739_RS03920	2.1913	1.13179	yes	up	B739_RS03920	hypothetical protein
B739_RS05260	2.19046	1.13123	yes	up	B739_RS05260	GH25 family lysozyme
B739_RS05455	2.18948	1.13059	yes	up	B739_RS05455	HU family DNA-binding protein
B739_RS04470	2.18294	1.12627	yes	up	B739_RS04470	IPExxxVDY family protein
B739_RS04340	2.16778	1.11621	yes	up	B739_RS04340	DUF177 domain-containing protein
B739_RS03260	2.1639	1.11363	yes	up	rpmB	50S ribosomal protein L28
B739_RS10490	2.15886	1.11027	yes	up	B739_RS10490	hypothetical protein
B739_RS00200	2.15481	1.10756	yes	up	B739_RS00200	glycosyl hydrolase family 17 protein
B739_RS04225	2.1501	1.10441	yes	up	B739_RS04225	YebC/PmpR family DNA-binding transcriptional regulator
B739_RS09985	2.13917	1.09705	yes	up	B739_RS09985	KpsF/GutQ family sugar-phosphate isomerase
B739_RS01280	2.13766	1.09603	yes	up	B739_RS01280	hypothetical protein
B739_RS03275	2.13766	1.09603	yes	up	B739_RS03275	DUF4271 domain-containing protein
B739_RS11155	2.13766	1.09603	yes	up	B739_RS11155	DUF805 domain-containing protein
B739_RS07545	2.13159	1.09193	yes	up	B739_RS07545	hypothetical protein
B739_RS00045	2.12703	1.08884	yes	up	B739_RS00045	type II toxin-antitoxin system RelE/ParE family toxin
B739_RS11505	2.12162	1.08517	yes	up	B739_RS11505	hypothetical protein
B739_RS07615	2.11665	1.08178	yes	up	B739_RS07615	multidrug efflux SMR transporter
B739_RS03490	2.11303	1.07932	yes	up	B739_RS03490	DUF3887 domain-containing protein
B739_RS10230	2.10694	1.07515	yes	up	B739_RS10230	hypothetical protein
B739_RS01660	2.09952	1.07006	yes	up	B739_RS01660	hypothetical protein
B739_RS11250	2.09548	1.06728	yes	up	B739_RS11250	hypothetical protein
B739_RS03930	2.095	1.06695	yes	up	B739_RS03930	DUF4469 domain-containing protein
B739_RS03485	2.09013	1.06359	yes	up	B739_RS03485	helix-turn-helix transcriptional regulator
B739_RS08005	2.08502	1.06006	yes	up	B739_RS08005	restriction endonuclease subunit S
B739_RS07925	2.08235	1.05821	yes	up	atpE	ATP synthase F0 subunit C
B739_RS10890	2.07136	1.05058	yes	up	B739_RS10890	helix-turn-helix domain-containing protein
B739_RS06760	2.0709	1.05026	yes	up	B739_RS06760	helix-turn-helix domain-containing protein
B739_RS07485	2.06452	1.04581	yes	up	B739_RS07485	RNA-binding S4 domain-containing protein
B739_RS03120	2.06221	1.04419	yes	up	B739_RS03120	hypothetical protein
B739_RS05770	2.06058	1.04305	yes	up	B739_RS05770	hypothetical protein
B739_RS07115	2.05442	1.03873	yes	up	B739_RS07115	helix-turn-helix transcriptional regulator
B739_RS02765	2.05098	1.03631	yes	up	B739_RS02765	3'-5' exonuclease
B739_RS05325	2.04765	1.03397	yes	up	B739_RS05325	2Fe-2S iron-sulfur cluster-binding protein
B739_RS03025	2.04256	1.03038	yes	up	B739_RS03025	hypothetical protein
B739_RS04295	2.04211	1.03006	yes	up	B739_RS04295	SusC/RagA family TonB-linked outer membrane protein
B739_RS08000	2.03736	1.0267	yes	up	B739_RS08000	N-6 DNA methylase
B739_RS02680	2.0351	1.0251	yes	up	B739_RS02680	TatD family hydrolase
B739_RS05000	2.03403	1.02435	yes	up	B739_RS05000	serine acetyltransferase
B739_RS05120	2.03097	1.02217	yes	up	B739_RS05120	RagB/SusD family nutrient uptake outer membrane protein
B739_RS00820	2.02106	1.01511	yes	up	B739_RS00820	DUF2271 domain-containing protein
B739_RS06455	2.02106	1.01511	yes	up	B739_RS06455	hypothetical protein
B739_RS04055	2.01947	1.01397	yes	up	B739_RS04055	OmpH family outer membrane protein
B739_RS03075	2.01037	1.00746	yes	up	B739_RS03075	50S ribosomal protein L25/general stress protein Ctc
B739_RS00540	2.00958	1.00689	yes	up	B739_RS00540	SusC/RagA family TonB-linked outer membrane protein
B739_RS09710	2.00364	1.00262	yes	up	B739_RS09710	hypothetical protein

## Sheet: down-regulated in transcriptome
seq_id	fc	log2fc	significant	regulate	gene_name	description
B739_RS08595	0.021797	-5.5197	yes	down	B739_RS08595	MerR family transcriptional regulator
B739_RS04625	0.061459	-4.02424	yes	down	nrfA	ammonia-forming cytochrome c nitrite reductase
B739_RS08670	0.066482	-3.91089	yes	down	B739_RS08670	hypothetical protein
B739_RS04615	0.114015	-3.13271	yes	down	B739_RS04615	alginate export family protein
B739_RS11445	0.128519	-2.95994	yes	down	B739_RS11445	hypothetical protein
B739_RS07595	0.135138	-2.88749	yes	down	ppk2	polyphosphate kinase 2
B739_RS04630	0.140235	-2.83408	yes	down	B739_RS04630	cytochrome c biogenesis protein ResB
B739_RS02535	0.140724	-2.82906	yes	down	B739_RS02535	thioredoxin family protein
B739_RS01605	0.142858	-2.80735	yes	down	B739_RS01605	hypothetical protein
B739_RS05140	0.147315	-2.76302	yes	down	B739_RS05140	group III truncated hemoglobin
B739_RS06810	0.17831	-2.48754	yes	down	B739_RS06810	hypothetical protein
B739_RS02540	0.188531	-2.40713	yes	down	B739_RS02540	TonB-dependent receptor
B739_RS01600	0.203875	-2.29424	yes	down	B739_RS01600	hypothetical protein
B739_RS06435	0.210527	-2.24792	yes	down	B739_RS06435	hypothetical protein
B739_RS06865	0.22903	-2.12639	yes	down	sppA	signal peptide peptidase SppA
B739_RS04620	0.235815	-2.08427	yes	down	nrfH	cytochrome c nitrite reductase small subunit
B739_RS05440	0.237492	-2.07405	yes	down	B739_RS05440	SusD/RagB family nutrient-binding outer membrane lipoprotein
B739_RS07590	0.239949	-2.0592	yes	down	ppk2	polyphosphate kinase 2
B739_RS09160	0.24099	-2.05296	yes	down	B739_RS09160	DNA-3-methyladenine glycosylase I
B739_RS05145	0.242492	-2.04399	yes	down	dprA	DNA-processing protein DprA
B739_RS05430	0.2494	-2.00347	yes	down	B739_RS05430	ribonuclease HII
B739_RS07190	0.249729	-2.00157	yes	down	B739_RS07190	thioredoxin family protein
B739_RS09155	0.255263	-1.96994	yes	down	trpD	anthranilate phosphoribosyltransferase
B739_RS02525	0.25532	-1.96962	yes	down	B739_RS02525	type II toxin-antitoxin system death-on-curing family toxin
B739_RS02200	0.256001	-1.96578	yes	down	xerD	site-specific tyrosine recombinase XerD
B739_RS11360	0.25648	-1.96308	yes	down	B739_RS11360	hypothetical protein
B739_RS09080	0.258	-1.95456	yes	down	B739_RS09080	c-type cytochrome
B739_RS03865	0.262657	-1.92875	yes	down	B739_RS03865	SusC/RagA family TonB-linked outer membrane protein
B739_RS09305	0.26706	-1.90476	yes	down	B739_RS09305	insulinase family protein
B739_RS01610	0.269384	-1.89226	yes	down	B739_RS01610	GTPase domain-containing protein
B739_RS09265	0.270787	-1.88477	yes	down	B739_RS09265	formate--tetrahydrofolate ligase
B739_RS00800	0.281028	-1.83121	yes	down	B739_RS00800	alpha/beta hydrolase
B739_RS00865	0.284656	-1.81271	yes	down	B739_RS00865	c-type cytochrome
B739_RS04635	0.287709	-1.79732	yes	down	ccsA	cytochrome c biogenesis protein CcsA
B739_RS07760	0.287923	-1.79624	yes	down	carB	carbamoyl-phosphate synthase large subunit
B739_RS02795	0.288243	-1.79464	yes	down	B739_RS02795	hypothetical protein
B739_RS02190	0.294627	-1.76304	yes	down	B739_RS02190	enoyl-CoA hydratase-related protein
B739_RS10330	0.295491	-1.75882	yes	down	B739_RS10330	NAD-dependent deacylase
B739_RS05435	0.298725	-1.74311	yes	down	B739_RS05435	SusC/RagA family TonB-linked outer membrane protein
B739_RS08835	0.299424	-1.73974	yes	down	B739_RS08835	CusA/CzcA family heavy metal efflux RND transporter
B739_RS05650	0.299734	-1.73825	yes	down	B739_RS05650	TIGR01777 family oxidoreductase
B739_RS03015	0.303159	-1.72185	yes	down	B739_RS03015	LytTR family DNA-binding domain-containing protein
B739_RS02530	0.30671	-1.70505	yes	down	B739_RS02530	N-acetyltransferase
B739_RS03095	0.312242	-1.67926	yes	down	B739_RS03095	DinB family protein
B739_RS09385	0.312788	-1.67674	yes	down	B739_RS09385	S8 family serine peptidase
B739_RS08195	0.315791	-1.66296	yes	down	B739_RS08195	hypothetical protein
B739_RS09150	0.317473	-1.65529	yes	down	B739_RS09150	aminodeoxychorismate/anthranilate synthase component II
B739_RS06075	0.317516	-1.6551	yes	down	purE	5-(carboxyamino)imidazole ribonucleotide mutase
B739_RS09260	0.326645	-1.6142	yes	down	B739_RS09260	lysoplasmalogenase
B739_RS04720	0.329405	-1.60206	yes	down	B739_RS04720	HAD-IIIA family hydrolase
B739_RS01590	0.329672	-1.6009	yes	down	B739_RS01590	DUF1232 domain-containing protein
B739_RS03110	0.329819	-1.60025	yes	down	B739_RS03110	Cj0069 family protein
B739_RS03860	0.331722	-1.59196	yes	down	B739_RS03860	RagB/SusD family nutrient uptake outer membrane protein
B739_RS07745	0.331974	-1.59086	yes	down	B739_RS07745	aspartate carbamoyltransferase catalytic subunit
B739_RS08820	0.332643	-1.58795	yes	down	B739_RS08820	sulfite exporter TauE/SafE family protein
B739_RS07290	0.33309	-1.58601	yes	down	B739_RS07290	DUF2891 domain-containing protein
B739_RS02790	0.3334	-1.58467	yes	down	B739_RS02790	rhodanese-like domain-containing protein
B739_RS03305	0.333689	-1.58342	yes	down	B739_RS03305	adenine phosphoribosyltransferase
B739_RS00075	0.335071	-1.57746	yes	down	B739_RS00075	hypothetical protein
B739_RS00785	0.340638	-1.55369	yes	down	B739_RS00785	PspC domain-containing protein
B739_RS10335	0.341021	-1.55207	yes	down	B739_RS10335	cysteine hydrolase
B739_RS09145	0.341321	-1.5508	yes	down	B739_RS09145	anthranilate synthase component I family protein
B739_RS04495	0.342022	-1.54784	yes	down	tilS	tRNA lysidine(34) synthetase TilS
B739_RS03905	0.345091	-1.53495	yes	down	B739_RS03905	nucleoside deaminase
B739_RS08970	0.34737	-1.52546	yes	down	B739_RS08970	protein-tyrosine-phosphatase
B739_RS07755	0.352511	-1.50426	yes	down	B739_RS07755	hypothetical protein
B739_RS06040	0.355265	-1.49303	yes	down	B739_RS06040	hypothetical protein
B739_RS02185	0.360029	-1.47382	yes	down	B739_RS02185	aldo/keto reductase
B739_RS05225	0.361684	-1.4672	yes	down	B739_RS05225	enoyl-CoA hydratase/isomerase family protein
B739_RS07185	0.362126	-1.46544	yes	down	B739_RS07185	TlpA family protein disulfide reductase
B739_RS05995	0.364386	-1.45646	yes	down	B739_RS05995	hypothetical protein
B739_RS06080	0.365667	-1.4514	yes	down	B739_RS06080	5-(carboxyamino)imidazole ribonucleotide synthase
B739_RS01615	0.366692	-1.44736	yes	down	B739_RS01615	hypothetical protein
B739_RS09165	0.367556	-1.44396	yes	down	trpC	indole-3-glycerol phosphate synthase TrpC
B739_RS02205	0.367681	-1.44347	yes	down	B739_RS02205	NUDIX domain-containing protein
B739_RS09300	0.368356	-1.44083	yes	down	B739_RS09300	insulinase family protein
B739_RS10930	0.368752	-1.43928	yes	down	B739_RS10930	zinc ribbon domain-containing protein
B739_RS09195	0.371518	-1.42849	yes	down	B739_RS09195	hypothetical protein
B739_RS02135	0.373933	-1.41915	yes	down	B739_RS02135	threonine/serine exporter family protein
B739_RS05820	0.374523	-1.41688	yes	down	B739_RS05820	type II restriction endonuclease NlaIII
B739_RS02780	0.375765	-1.4121	yes	down	B739_RS02780	sulfite exporter TauE/SafE family protein
B739_RS08830	0.375845	-1.41179	yes	down	B739_RS08830	TolC family protein
B739_RS04410	0.376689	-1.40856	yes	down	B739_RS04410	GNAT family N-acetyltransferase
B739_RS02255	0.378102	-1.40315	yes	down	B739_RS02255	phosphotransferase
B739_RS10610	0.389078	-1.36187	yes	down	B739_RS10610	nucleoside permease
B739_RS06160	0.39135	-1.35347	yes	down	fmt	methionyl-tRNA formyltransferase
B739_RS05265	0.391886	-1.35149	yes	down	B739_RS05265	BON domain-containing protein
B739_RS10010	0.392093	-1.35073	yes	down	B739_RS10010	CopD family protein
B739_RS08520	0.392414	-1.34955	yes	down	B739_RS08520	hypothetical protein
B739_RS06045	0.392439	-1.34946	yes	down	B739_RS06045	hypothetical protein
B739_RS06090	0.396012	-1.33639	yes	down	B739_RS06090	diphosphomevalonate decarboxylase
B739_RS09015	0.396885	-1.33321	yes	down	B739_RS09015	hypothetical protein
B739_RS03815	0.398343	-1.32792	yes	down	pckA	phosphoenolpyruvate carboxykinase (ATP)
B739_RS02440	0.399392	-1.32412	yes	down	B739_RS02440	fumarate hydratase
B739_RS08515	0.40079	-1.31908	yes	down	B739_RS08515	hypothetical protein
B739_RS10180	0.401379	-1.31696	yes	down	B739_RS10180	four helix bundle protein
B739_RS03895	0.401747	-1.31564	yes	down	menD	2-succinyl-5-enolpyruvyl-6-hydroxy-3-cyclohexene-1-carboxylic-acid synthase
B739_RS02835	0.402225	-1.31393	yes	down	B739_RS02835	SusC/RagA family TonB-linked outer membrane protein
B739_RS00690	0.402355	-1.31346	yes	down	B739_RS00690	TrmH family RNA methyltransferase
B739_RS01595	0.402424	-1.31321	yes	down	B739_RS01595	hypothetical protein
B739_RS09170	0.40407	-1.30732	yes	down	B739_RS09170	phosphoribosylanthranilate isomerase
B739_RS07750	0.404436	-1.30602	yes	down	carA	glutamine-hydrolyzing carbamoyl-phosphate synthase small subunit
B739_RS01745	0.406195	-1.29976	yes	down	B739_RS01745	quinone-dependent dihydroorotate dehydrogenase
B739_RS01970	0.408168	-1.29277	yes	down	B739_RS01970	outer membrane beta-barrel protein
B739_RS02180	0.408324	-1.29221	yes	down	B739_RS02180	catalase
B739_RS04675	0.409669	-1.28747	yes	down	fbaA	class II fructose-bisphosphate aldolase
B739_RS04945	0.41144	-1.28125	yes	down	B739_RS04945	dihydroorotase
B739_RS08825	0.412587	-1.27723	yes	down	B739_RS08825	efflux RND transporter periplasmic adaptor subunit
B739_RS09050	0.417534	-1.26004	yes	down	B739_RS09050	DUF465 domain-containing protein
B739_RS04490	0.41961	-1.25288	yes	down	B739_RS04490	thioredoxin family protein
B739_RS05380	0.422936	-1.24149	yes	down	B739_RS05380	methylcrotonoyl-CoA carboxylase
B739_RS02830	0.425063	-1.23425	yes	down	B739_RS02830	RagB/SusD family nutrient uptake outer membrane protein
sRNA0102	0.425098	-1.23413	yes	down
B739_RS08880	0.42595	-1.23124	yes	down	B739_RS08880	hypothetical protein
B739_RS09330	0.426939	-1.2279	yes	down	B739_RS09330	IS982 family transposase
B739_RS08690	0.427409	-1.22631	yes	down	B739_RS08690	tyrosine-type recombinase/integrase
B739_RS08045	0.427654	-1.22548	yes	down	B739_RS08045	iron-containing alcohol dehydrogenase
B739_RS07220	0.427696	-1.22534	yes	down	B739_RS07220	MBL fold metallo-hydrolase
B739_RS06050	0.428191	-1.22367	yes	down	B739_RS06050	hypothetical protein
B739_RS07270	0.42942	-1.21954	yes	down	B739_RS07270	endonuclease/exonuclease/phosphatase family protein
B739_RS10720	0.429475	-1.21935	yes	down	B739_RS10720	hypothetical protein
B739_RS05645	0.430142	-1.21712	yes	down	B739_RS05645	DPP IV N-terminal domain-containing protein
B739_RS04505	0.430492	-1.21594	yes	down	serS	serine--tRNA ligase
B739_RS03600	0.434092	-1.20393	yes	down	B739_RS03600	thioredoxin family protein
B739_RS02775	0.434338	-1.20311	yes	down	B739_RS02775	hypothetical protein
B739_RS07210	0.434338	-1.20311	yes	down	B739_RS07210	hypothetical protein
B739_RS01700	0.434575	-1.20232	yes	down	B739_RS01700	dienelactone hydrolase family protein
B739_RS07025	0.435396	-1.1996	yes	down	B739_RS07025	universal stress protein
B739_RS07000	0.435582	-1.19898	yes	down	B739_RS07000	N-6 DNA methylase
B739_RS04485	0.438047	-1.19084	yes	down	B739_RS04485	alpha/beta hydrolase
B739_RS01940	0.438453	-1.18951	yes	down	B739_RS01940	DUF4173 domain-containing protein
B739_RS05310	0.440126	-1.18401	yes	down	B739_RS05310	DUF2480 family protein
B739_RS00730	0.445822	-1.16546	yes	down	B739_RS00730	MmcQ/YjbR family DNA-binding protein
B739_RS07700	0.446096	-1.16457	yes	down	B739_RS07700	Gfo/Idh/MocA family oxidoreductase
B739_RS09010	0.446367	-1.1637	yes	down	B739_RS09010	hypothetical protein
B739_RS02820	0.447218	-1.16095	yes	down	bshC	bacillithiol biosynthesis cysteine-adding enzyme BshC
B739_RS05860	0.447274	-1.16077	yes	down	B739_RS05860	DUF4241 domain-containing protein
B739_RS07195	0.448957	-1.15535	yes	down	aroC	chorismate synthase
B739_RS00905	0.44962	-1.15322	yes	down	B739_RS00905	proteinase inhibitor
B739_RS03100	0.449894	-1.15234	yes	down	B739_RS03100	Crp/Fnr family transcriptional regulator
B739_RS05570	0.450567	-1.15019	yes	down	B739_RS05570	glycosyltransferase
B739_RS04275	0.450604	-1.15007	yes	down	B739_RS04275	efflux RND transporter periplasmic adaptor subunit
B739_RS05500	0.450874	-1.1492	yes	down	hchA	protein deglycase HchA
B739_RS01995	0.451543	-1.14706	yes	down	B739_RS01995	GNAT family N-acetyltransferase
B739_RS02860	0.452602	-1.14369	yes	down	B739_RS02860	bifunctional folylpolyglutamate synthase/dihydrofolate synthase
B739_RS00695	0.453263	-1.14158	yes	down	B739_RS00695	uracil-DNA glycosylase
B739_RS01445	0.453672	-1.14028	yes	down	B739_RS01445	UvrD-helicase domain-containing protein
B739_RS07570	0.453691	-1.14022	yes	down	B739_RS07570	cysteine desulfurase
B739_RS03825	0.455199	-1.13543	yes	down	B739_RS03825	patatin-like phospholipase family protein
B739_RS04190	0.455372	-1.13488	yes	down	B739_RS04190	aldehyde dehydrogenase
B739_RS07275	0.456592	-1.13102	yes	down	B739_RS07275	aminoacyl-histidine dipeptidase
B739_RS09595	0.457742	-1.12739	yes	down	B739_RS09595	glutaminyl-peptide cyclotransferase
B739_RS02195	0.459332	-1.12239	yes	down	B739_RS02195	dCMP deaminase family protein
B739_RS06195	0.459409	-1.12215	yes	down	dnaE	DNA polymerase III subunit alpha
B739_RS06445	0.459583	-1.1216	yes	down	B739_RS06445	hypothetical protein
B739_RS07400	0.461579	-1.11535	yes	down	metE	5-methyltetrahydropteroyltriglutamate--homocysteine S-methyltransferase
B739_RS03295	0.462613	-1.11212	yes	down	ribH	6%2C7-dimethyl-8-ribityllumazine synthase
B739_RS10865	0.464552	-1.10609	yes	down	B739_RS10865	hypothetical protein
B739_RS00050	0.465085	-1.10444	yes	down	B739_RS00050	GTP-binding DUF697 domain-containing protein
B739_RS04940	0.465229	-1.10399	yes	down	B739_RS04940	insulinase family protein
B739_RS05150	0.465448	-1.10331	yes	down	gdhA	NADP-specific glutamate dehydrogenase
B739_RS03960	0.465508	-1.10312	yes	down	B739_RS03960	IS982 family transposase
B739_RS07525	0.466121	-1.10122	yes	down	B739_RS07525	DUF2807 domain-containing protein
B739_RS02785	0.470412	-1.088	yes	down	B739_RS02785	MBL fold metallo-hydrolase
B739_RS05395	0.470479	-1.0878	yes	down	B739_RS05395	succinate dehydrogenase cytochrome b subunit
B739_RS07010	0.471074	-1.08597	yes	down	B739_RS07010	DUF4357 domain-containing protein
B739_RS04500	0.471148	-1.08575	yes	down	B739_RS04500	hypothetical protein
B739_RS01185	0.47116	-1.08571	yes	down	B739_RS01185	transcriptional repressor
B739_RS00960	0.471944	-1.08331	yes	down	B739_RS00960	IS982 family transposase
B739_RS11010	0.473686	-1.078	yes	down	B739_RS11010	hypothetical protein
B739_RS10645	0.47404	-1.07692	yes	down	kdsA	3-deoxy-8-phosphooctulonate synthase
B739_RS10715	0.474397	-1.07583	yes	down	B739_RS10715	alanine dehydrogenase
B739_RS03875	0.474808	-1.07458	yes	down	B739_RS03875	hypothetical protein
B739_RS10445	0.475491	-1.07251	yes	down	B739_RS10445	phosphohydrolase
B739_RS01635	0.476035	-1.07086	yes	down	nadA	quinolinate synthase NadA
B739_RS08665	0.47625	-1.07021	yes	down	B739_RS08665	CoA transferase subunit A
B739_RS01420	0.476816	-1.06849	yes	down	B739_RS01420	DUF423 domain-containing protein
B739_RS03350	0.477202	-1.06733	yes	down	B739_RS03350	GLPGLI family protein
B739_RS09245	0.478741	-1.06268	yes	down	B739_RS09245	translation initiation factor
B739_RS06330	0.481205	-1.05528	yes	down	B739_RS06330	hypothetical protein
B739_RS02960	0.481996	-1.05291	yes	down	B739_RS02960	TonB-dependent receptor
B739_RS07405	0.481996	-1.05291	yes	down	B739_RS07405	hypothetical protein
B739_RS05560	0.487481	-1.03658	yes	down	B739_RS05560	hypothetical protein
B739_RS08855	0.488137	-1.03464	yes	down	lipB	lipoyl(octanoyl) transferase LipB
B739_RS07560	0.489981	-1.0292	yes	down	B739_RS07560	HAD-IB family hydrolase
B739_RS04070	0.490577	-1.02745	yes	down	B739_RS04070	hypothetical protein
B739_RS05365	0.491012	-1.02617	yes	down	B739_RS05365	carboxypeptidase-like regulatory domain-containing protein
B739_RS06535	0.491706	-1.02413	yes	down	B739_RS06535	M1 family aminopeptidase
B739_RS05155	0.491851	-1.02371	yes	down	B739_RS05155	HD domain-containing protein
B739_RS07435	0.492942	-1.02051	yes	down	B739_RS07435	NUDIX hydrolase
B739_RS06620	0.493758	-1.01812	yes	down	gap	type I glyceraldehyde-3-phosphate dehydrogenase
B739_RS03910	0.493901	-1.01771	yes	down	msrB	peptide-methionine (R)-S-oxide reductase MsrB
B739_RS02925	0.494447	-1.01611	yes	down	hflX	GTPase HflX
B739_RS02070	0.496142	-1.01117	yes	down	B739_RS02070	glycosyltransferase family 2 protein
B739_RS09250	0.499585	-1.0012	yes	down	B739_RS09250	nucleoside phosphorylase
B739_RS00170	0.499652	-1.001	yes	down	B739_RS00170	GLPGLI family protein
B739_RS07555	0.499691	-1.00089	yes	down	B739_RS07555	SDR family NAD(P)-dependent oxidoreductase
B739_RS08375	0.499909	-1.00026	yes	down	B739_RS08375	VOC family protein

## Sheet: up-regulated in proteome
Accession(new)	Accession(old)	Symbol	Protein Name	Entrez ID	FC(CH_1_8595/CH_1)	Log2FC(CH_1_8595/CH_1)	P_value(CH_1_8595/CH_1)	Regulate	Significant
B739_RS10940	B739_0065	B739_0065	Peptidase S74 domain-containing protein	-	63.66	5.99232	0.001499	up	yes
B739_RS06695	B739_1362	B739_1362	Uncharacterized protein	66849595	63.66	5.99232	0.002643	up	yes
B739_RS02365	B739_0488	B739_0488	Uncharacterized protein	66849007	31.83	4.992	5.603e-06	up	yes
B739_RS02355	B739_0486	B739_0486	Lipoprotein	-	28.9	4.853	0.0001218	up	yes
B739_RS02345	B739_0484	B739_0484	Mannosyl-glycoprotein endo-beta-N-acetylglucosamidase-like domain-containing protein	-	27.78	4.796	3.45e-05	up	yes
B739_RS02350	B739_0485	B739_0485	Uncharacterized protein	-	22.58	4.497	0.000909	up	yes
B739_RS02360	B739_0487	B739_0487	Outer membrane protein beta-barrel domain-containing protein	-	22.36	4.483	3.985e-06	up	yes
B739_RS06685	B739_1360	B739_1360	Uncharacterized protein	-	14.22	3.83	8.753e-07	up	yes
B739_RS06690	B739_1361	B739_1361	Helix-turn-helix domain-containing protein	-	13.61	3.767	4.414e-06	up	yes
B739_RS09805	B739_1985	B739_1985	Uncharacterized protein	-	3.752	1.908	0.04285	up	yes
B739_RS09080	B739_1834	B739_1834	Cytochrome c peroxidase	-	2.763	1.466	0.0006323	up	yes
B739_RS08705	B739_1757	B739_1757	Single-stranded DNA-binding protein	66847994	2.634	1.397	0.0109	up	yes
B739_RS04620	B739_0945	B739_0945	NapC/NirT cytochrome c N-terminal domain-containing protein	-	2.599	1.378	0.01636	up	yes
B739_RS03575	B739_0733	B739_0733	Fibrobacter succinogenes major paralogous domain-containing protein	-	2.358	1.238	0.001647	up	yes
B739_RS08350	B739_1686	B739_1686	Lipoprotein	66848063	2.297	1.2	0.0114	up	yes
B739_RS04630	B739_0947	B739_0947	ResB-like domain-containing protein	-	2.265	1.18	0.001415	up	yes
B739_RS08670	B739_1750	B739_1750	2TM domain-containing protein	-	2.169	1.117	0.01926	up	yes
B739_RS00865	B739_0185	B739_0185	Cytochrome c551/c552	-	2.165	1.114	0.004082	up	yes
B739_RS08825	B739_1783	B739_1783	RND efflux pump membrane fusion protein barrel-sandwich domain-containing protein	-	2.165	1.114	0.0008402	up	yes
B739_RS08835	B739_1785	B739_1785	Putative silver efflux pump	-	2.157	1.109	0.002719	up	yes
B739_RS00420	B739_0092	B739_0092	DNA mismatch repair protein	66849402	2.115	1.081	0.014	up	yes
B739_RS08640	B739_1744	B739_1744	Membrane protein TerC, possibly involved in tellurium resistance	-	2.081	1.057	0.001247	up	yes
B739_RS03570	B739_0732	B739_0732	HU domain-containing protein	-	2.074	1.052	0.0003818	up	yes
B739_RS10530	B739_2137	fluC	Fluoride-specific ion channel FluC	-	2.066	1.047	0.00111	up	yes
B739_RS09940	B739_2014	B739_2014	CAAX amino terminal protease family	-	2.038	1.027	0.01904	up	yes
B739_RS08820	B739_1782	B739_1782	Probable membrane transporter protein	-	2.017	1.012	0.02805	up	yes
B739_RS08755	B739_1767	B739_1767	CAAX amino terminal protease family	-	1.999	0.9993	0.04366	up	yes
B739_RS10010	B739_2029	B739_2029	Protoporphyrinogen IX oxidase	-	1.947	0.9613	0.0003684	up	yes
B739_RS08815	B739_1781	B739_1781	Putative membrane protein	-	1.932	0.9501	0.001139	up	yes
B739_RS03495	B739_0716	B739_0716	Outer membrane protein beta-barrel domain-containing protein	-	1.931	0.9493	0.001319	up	yes
B739_RS08645	B739_1745	B739_1745	Peptidase M14 carboxypeptidase A domain-containing protein	-	1.897	0.9237	8.099e-05	up	yes
B739_RS04135	B739_0844	B739_0844	Cell division protein FtsL	-	1.89	0.9184	0.001552	up	yes
B739_RS04440	B739_0907	B739_0907	Polysaccharide biosynthesis protein C-terminal domain-containing protein	-	1.884	0.9138	0.02864	up	yes
B739_RS01830	B739_0377	B739_0377	Cbb3-type cytochrome oxidase, subunit 3	-	1.837	0.8774	0.001232	up	yes
B739_RS07415	B739_1507	B739_1507	Phosphate transporter	-	1.822	0.8655	0.02013	up	yes
B739_RS00995	B739_0214	B739_0214	histidine kinase	-	1.819	0.8631	0.0009058	up	yes
B739_RS03815	B739_0784	pckA	Phosphoenolpyruvate carboxykinase (ATP)	-	1.816	0.8608	0.0001689	up	yes
B739_RS07395	B739_1503	B739_1503	DUF4469 domain-containing protein	-	1.816	0.8608	0.006591	up	yes
B739_RS01525	B739_0323	B739_0323	Fibrobacter succinogenes major paralogous domain-containing protein	-	1.807	0.8536	0.001061	up	yes
B739_RS08830	B739_1784	B739_1784	Outer membrane protein	-	1.783	0.8343	0.004855	up	yes
B739_RS08520	B739_1720	B739_1720	Uncharacterized protein	66848036	1.769	0.8229	0.0007309	up	yes
B739_RS02000	B739_0413	B739_0413	PspC family transcriptional regulator	66849078	1.761	0.8164	0.02647	up	yes
B739_RS08685	B739_1753	B739_1753	Uncharacterized protein	-	1.758	0.8139	0.01237	up	yes
B739_RS00590	B739_0127	B739_0127	HIRAN domain-containing protein	-	1.751	0.8082	0.006321	up	yes
B739_RS09495	B739_1920	B739_1920	Integral membrane protein, interacts with FtsH	-	1.75	0.8074	0.0137	up	yes
B739_RS01215	B739_0258	B739_0258	Ribonuclease	-	1.712	0.7757	0.01014	up	yes
B739_RS01470	B739_0311	B739_0311	SusC/RagA family TonB-linked outer membrane protein	-	1.692	0.7587	0.001304	up	yes
B739_RS03100	B739_0634	B739_0634	Cyclic nucleotide-binding domain-containing protein	66848869	1.674	0.7433	0.03576	up	yes
B739_RS07665	B739_1552	B739_1552	Chloride channel protein EriC	-	1.665	0.7355	0.002114	up	yes
B739_RS05775	B739_1172	B739_1172	AZL_007920/MXAN_0976 family protein	-	1.662	0.7329	0.01053	up	yes
B739_RS09075	B739_1833	purA	Adenylosuccinate synthetase	-	1.642	0.7155	0.003748	up	yes
B739_RS01465	B739_0310	B739_0310	SusD-like N-terminal domain-containing protein	-	1.639	0.7128	0.001446	up	yes
B739_RS07910	B739_1600	B739_1600	Major facilitator superfamily (MFS) profile domain-containing protein	66848102	1.635	0.7093	0.01085	up	yes
B739_RS02540	B739_0523	B739_0523	Outer membrane receptor protein, mostly Fe transport	-	1.633	0.7075	0.0002478	up	yes
B739_RS05785	B739_1174	B739_1174	Transporter	-	1.633	0.7075	0.0003037	up	yes
B739_RS10310	B739_2093	B739_2093	Outer membrane receptor protein, mostly Fe transport	66847711	1.63	0.7049	0.001581	up	yes
B739_RS09355	B739_1893	B739_1893	Uncharacterized protein	-	1.628	0.7031	0.003051	up	yes
B739_RS01520	B739_0322	B739_0322	DUF4469 domain-containing protein	-	1.626	0.7013	0.01968	up	yes
B739_RS07420	B739_1508	B739_1508	4'-phosphopantetheinyl transferase domain-containing protein	-	1.625	0.7004	0.0318	up	yes
B739_RS05780	B739_1173	B739_1173	Cytochrome c domain-containing protein	-	1.615	0.6915	0.006587	up	yes
B739_RS00190	B739_0042	B739_0042	Two component regulator three Y domain-containing protein	-	1.611	0.688	0.001502	up	yes
B739_RS09555	B739_1932	B739_1932	Glycosyltransferase 2-like domain-containing protein	-	1.595	0.6736	0.0001281	up	yes
B739_RS07990	B739_1616	B739_1616	Prenyltransferase	66848087	1.594	0.6727	0.008203	up	yes
B739_RS10005	B739_2028	B739_2028	ABC-type transport system involved in multi-copper enzyme maturation, permease component	-	1.592	0.6708	0.04556	up	yes
B739_RS01835	B739_0378	B739_0378	Cytochrome c domain-containing protein	-	1.586	0.6654	0.02142	up	yes
B739_RS07920	B739_1602	atpB	ATP synthase subunit a	-	1.578	0.6581	0.00623	up	yes
B739_RS10305	B739_2092	B739_2092	RagB/SusD domain-containing protein	-	1.576	0.6563	0.001748	up	yes
B739_RS03330	B739_0681	B739_0681	Hydrogenase	66848812	1.57	0.6508	0.03062	up	yes
B739_RS01840	B739_0379	B739_0379	4Fe-4S ferredoxin-type domain-containing protein	-	1.568	0.6489	0.008137	up	yes
B739_RS10780	B739_2188	B739_2188	Na+-driven multidrug efflux pump	-	1.568	0.6489	0.006287	up	yes
B739_RS09050	B739_1829	B739_1829	GTP-binding protein	66847933	1.56	0.6415	0.02865	up	yes
B739_RS10435	B739_2118	B739_2118	Amino acid transporter	-	1.554	0.636	0.01463	up	yes
B739_RS08075	B739_1633	B739_1633	Adenylosuccinate lyase	-	1.545	0.6276	0.001905	up	yes
B739_RS09010	B739_1821	B739_1821	Doxx family protein	-	1.54	0.6229	0.0006364	up	yes
B739_RS08580	B739_1732	B739_1732	Thioredoxin domain-containing protein	-	1.534	0.6173	0.003968	up	yes
B739_RS09545	B739_1930	B739_1930	Glycosyltransferase	-	1.533	0.6164	0.0008516	up	yes
B739_RS01850	B739_0381	B739_0381	Urease accessory protein UreH-like transmembrane domain-containing protein	-	1.53	0.6135	0.01497	up	yes
B739_RS06620	B739_1345	B739_1345	Glyceraldehyde-3-phosphate dehydrogenase	66848284	1.528	0.6116	0.0008368	up	yes
B739_RS00495	B739_0107	B739_0107	WYL domain-containing protein	66849387	1.524	0.6079	0.008406	up	yes
B739_RS02180	B739_0450	B739_0450	Catalase	-	1.521	0.605	0.007902	up	yes
B739_RS09315	B739_1884	B739_1884	Glycosyltransferase 2-like domain-containing protein	-	1.519	0.6031	0.03889	up	yes
B739_RS09265	B739_1873	fhs	Formate--tetrahydrofolate ligase	-	1.518	0.6022	0.01295	up	yes
B739_RS09250	B739_1870	B739_1870	Nucleoside phosphorylase domain-containing protein	-	1.517	0.6012	0.0004337	up	yes
B739_RS08930	B739_1804	purH	Bifunctional purine biosynthesis protein PurH	-	1.503	0.5878	0.003421	up	yes
B739_RS09205	B739_1861	nhaA	Na(+)/H(+) antiporter NhaA	-	1.502	0.5869	0.002396	up	yes
B739_RS04255	B739_0868	B739_0868	TonB C-terminal domain-containing protein	-	1.498	0.583	0.003235	up	yes
B739_RS07815	B739_1582	B739_1582	Dinucleotide-utilizing enzymes involved in molybdopterin and thiamine biosynthesis family 2	-	1.496	0.5811	0.04567	up	yes
B739_RS00170	B739_0038	B739_0038	GLPGLI family protein	-	1.493	0.5782	0.009372	up	yes
B739_RS03800	B739_0781	B739_0781	Cation/multidrug efflux pump	-	1.49	0.5753	0.001043	up	yes
B739_RS00280	B739_0062	B739_0062	Methionine synthase I, cobalamin-binding domain protein	-	1.481	0.5666	0.0287	up	yes
B739_RS11395	B739_2015	B739_2015	YubB ferredoxin-like domain-containing protein	-	1.477	0.5627	0.005715	up	yes
B739_RS10755	B739_2182	B739_2182	ATPase related to the helicase subunit of the Holliday junction resolvase	-	1.475	0.5607	0.002626	up	yes
B739_RS07160	B739_1450	B739_1450	DNA-directed RNA polymerase specialized sigma subunit, sigma24-like protein	-	1.474	0.5597	0.006022	up	yes
B739_RS01825	B739_0376	B739_0376	Cbb3-type cytochrome oxidase, subunit 1	-	1.473	0.5588	0.04381	up	yes
B739_RS08770	B739_1771	B739_1771	Glycosyltransferase 2-like domain-containing protein	-	1.471	0.5568	0.001791	up	yes
B739_RS08635	B739_1743	B739_1743	HTH cro/C1-type domain-containing protein	-	1.47	0.5558	0.01061	up	yes
B739_RS08760	B739_1769	B739_1769	Acyl-coenzyme A synthetase/AMP-(Fatty) acid ligase	66847981	1.47	0.5558	0.003305	up	yes
B739_RS01965	B739_0405	B739_0405	Uncharacterized protein	66849085	1.468	0.5539	0.004626	up	yes
B739_RS08530	B739_1722	B739_1722	Na+/proline symporter	-	1.468	0.5539	0.0105	up	yes
B739_RS03280	B739_0671	B739_0671	Acyltransferase 3 domain-containing protein	-	1.466	0.5519	0.001589	up	yes
B739_RS04160	B739_0849	B739_0849	Bacterial cell division membrane protein	-	1.462	0.5479	0.01048	up	yes
B739_RS01420	B739_0302	B739_0302	Putative small membrane protein	-	1.46	0.546	0.005843	up	yes
B739_RS05875	B739_1193	B739_1193	DUF4199 domain-containing protein	-	1.459	0.545	0.04183	up	yes
B739_RS10140	B739_2055	B739_2055	TIGR02757 family protein	-	1.456	0.542	0.02337	up	yes
B739_RS02250	B739_0464	lnt	Apolipoprotein N-acyltransferase	-	1.454	0.54	0.006755	up	yes
B739_RS09020	B739_1823	tpiA	Triosephosphate isomerase	-	1.453	0.539	0.004232	up	yes
B739_RS08590	B739_1734	B739_1734	Glycosyltransferase 2-like domain-containing protein	-	1.452	0.538	0.004106	up	yes
B739_RS08735	B739_1763	B739_1763	Holin-X, holin superfamily III	-	1.451	0.537	0.04242	up	yes
B739_RS05760	B739_1169	B739_1169	glycine dehydrogenase (aminomethyl-transferring)	-	1.445	0.5311	0.0008711	up	yes
B739_RS09420	B739_1906	B739_1906	Uncharacterized protein	-	1.442	0.5281	0.008288	up	yes
B739_RS09560	B739_1933	B739_1933	DUF2029 domain-containing protein	-	1.439	0.5251	0.01035	up	yes
B739_RS04675	B739_0956	B739_0956	Fructose-bisphosphate aldolase	-	1.436	0.5221	0.0002545	up	yes
B739_RS05740	B739_1165	nuoN	NADH-quinone oxidoreductase subunit N	-	1.436	0.5221	0.01447	up	yes
B739_RS03805	B739_0782	B739_0782	RND efflux pump membrane fusion protein barrel-sandwich domain-containing protein	-	1.429	0.515	0.003402	up	yes
B739_RS05365	B739_1090	B739_1090	TonB-dependent receptor-like beta-barrel domain-containing protein	-	1.429	0.515	0.003958	up	yes
B739_RS10120	B739_2051	B739_2051	Glycosyl transferase family 1 domain-containing protein	-	1.422	0.5079	0.003384	up	yes
B739_RS09370	B739_1896	purN	Phosphoribosylglycinamide formyltransferase	-	1.418	0.5039	0.004321	up	yes
B739_RS01475	B739_0312	B739_0312	Metalloprotease	-	1.415	0.5008	0.002912	up	yes
B739_RS09445	B739_1910	gpmI	2,3-bisphosphoglycerate-independent phosphoglycerate mutase	-	1.41	0.4957	0.01154	up	yes
B739_RS09955	B739_2018	B739_2018	Peroxiredoxin	-	1.41	0.4957	0.001931	up	yes
B739_RS07245	B739_1471	B739_1471	Reverse transcriptase domain-containing protein	-	1.409	0.4947	0.002192	up	yes
B739_RS09100	B739_1839	purF	Amidophosphoribosyltransferase	-	1.407	0.4926	0.0004767	up	yes
B739_RS03055	B739_0625	B739_0625	DNA-directed RNA polymerase specialized sigma subunit, sigma24-like protein	66848879	1.406	0.4916	0.01809	up	yes
B739_RS01425	B739_0303	B739_0303	3-hydroxy-3-methylglutaryl coenzyme A reductase	-	1.405	0.4906	5.525e-05	up	yes
B739_RS01235	B739_0262	B739_0262	Outer membrane receptor protein, mostly Fe transport	-	1.404	0.4895	0.001203	up	yes
B739_RS09040	B739_1827	B739_1827	Septum formation initiator	66847935	1.403	0.4885	0.04616	up	yes
B739_RS09105	B739_1840	purC	Phosphoribosylaminoimidazole-succinocarboxamide synthase	-	1.402	0.4875	0.002765	up	yes
B739_RS06975	B739_1413	ppk	Polyphosphate kinase	-	1.401	0.4865	0.0009306	up	yes
B739_RS08785	B739_1774	B739_1774	Uncharacterized protein	-	1.399	0.4844	0.008462	up	yes
B739_RS00145	B739_0033	B739_0033	Ribosomal RNA adenine methylase transferase N-terminal domain-containing protein	66849446	1.398	0.4834	0.02532	up	yes
B739_RS01590	B739_0333	B739_0333	DUF1232 domain-containing protein	-	1.397	0.4823	0.032	up	yes
B739_RS04875	B739_0996	B739_0996	Citrate synthase	-	1.397	0.4823	0.003328	up	yes
B739_RS00530	B739_0113	B739_0113	Dipeptide/tripeptide permease	-	1.395	0.4803	0.01394	up	yes
B739_RS07430	B739_1510	B739_1510	Transcriptional regulator	-	1.393	0.4782	0.008259	up	yes
B739_RS03950	B739_0812	B739_0812	Putative membrane protein	-	1.392	0.4772	0.02185	up	yes
B739_RS01535	B739_0326	B739_0326	Acetyl-CoA hydrolase	-	1.391	0.4761	0.0005722	up	yes
B739_RS09210	B739_1862	B739_1862	TGS domain-containing protein	-	1.391	0.4761	0.002235	up	yes
B739_RS09375	B739_1897	purM	Phosphoribosylformylglycinamidine cyclo-ligase	-	1.391	0.4761	0.003674	up	yes
B739_RS10900	B739_2213	B739_2213	Lipoprotein	-	1.391	0.4761	0.01217	up	yes
B739_RS10060	B739_2039	B739_2039	DNA polymerase III subunit delta	-	1.389	0.474	0.006165	up	yes
B739_RS01605	B739_0336	B739_0336	Uncharacterized protein	-	1.383	0.4678	0.006062	up	yes
B739_RS09550	B739_1931	B739_1931	NodB homology domain-containing protein	-	1.383	0.4678	0.02897	up	yes
B739_RS05880	B739_1194	B739_1194	Glycosyltransferases involved in cell wall biogenesis	-	1.381	0.4657	0.007716	up	yes
B739_RS08650	B739_1746	B739_1746	Protein-L-isoaspartate O-methyltransferase	-	1.378	0.4626	0.005441	up	yes
B739_RS01820	B739_0375	B739_0375	Cytochrome oxidase maturation protein, cbb3-type	-	1.376	0.4605	0.01423	up	yes
B739_RS10300	B739_2091	B739_2091	Glycoside hydrolase 97	-	1.375	0.4594	0.0007523	up	yes
B739_RS01745	B739_0364	pyrD	Dihydroorotate dehydrogenase (quinone)	-	1.374	0.4584	0.00452	up	yes
B739_RS07050	B739_1429	B739_1429	CinA-like protein	-	1.374	0.4584	0.0005241	up	yes
B739_RS05175	B739_1055	B739_1055	ribonucleoside-diphosphate reductase	66848513	1.373	0.4573	0.0175	up	yes
B739_RS00835	B739_0179	B739_0179	Impact N-terminal domain-containing protein	-	1.372	0.4563	0.01204	up	yes
B739_RS03000	B739_0613	B739_0613	Uncharacterized protein related to glutamine synthetase	66848890	1.37	0.4542	0.0002037	up	yes
B739_RS03840	B739_0789	B739_0789	Putative restriction endonuclease domain-containing protein	-	1.367	0.451	0.01735	up	yes
B739_RS07655	B739_1550	B739_1550	IrrE N-terminal-like domain-containing protein	-	1.367	0.451	0.01355	up	yes
B739_RS10050	B739_2037	B739_2037	LPS export ABC transporter periplasmic protein LptC	-	1.367	0.451	0.01578	up	yes
B739_RS11385	B739_0195	B739_0195	Helicase ATP-binding domain-containing protein	-	1.366	0.45	0.04821	up	yes
B739_RS09655	B739_1953	B739_1953	Signal peptidase I	-	1.365	0.4489	0.007431	up	yes
B739_RS08505	B739_1710	B739_1710	Putative membrane protein	-	1.362	0.4457	0.04261	up	yes
B739_RS09110	B739_1841	B739_1841	Phosphoribosylformylglycinamidine (FGAM) synthase, synthetase domain protein	-	1.36	0.4436	0.005747	up	yes
B739_RS05395	B739_1096	B739_1096	Succinate dehydrogenase/fumarate reductase, cytochrome b subunit	-	1.359	0.4425	0.01438	up	yes
B739_RS01815	B739_0374	B739_0374	Cation transport ATPase	-	1.356	0.4394	0.003683	up	yes
B739_RS09465	B739_1914	B739_1914	Cellulase M-related protein	-	1.356	0.4394	0.01682	up	yes
B739_RS10170	B739_2061	B739_2061	Acyl-CoA dehydrogenase	-	1.348	0.4308	0.0004906	up	yes
B739_RS09225	B739_1865	B739_1865	DNA topoisomerase (ATP-hydrolyzing)	-	1.347	0.4297	0.0005321	up	yes
B739_RS04880	B739_0997	eno	Enolase	-	1.344	0.4265	0.006471	up	yes
B739_RS08360	B739_1688	B739_1688	Transketolase-like pyrimidine-binding domain-containing protein	-	1.343	0.4255	0.0007742	up	yes
B739_RS00670	B739_0146	B739_0146	Tryptophan synthase beta chain-like PALP domain-containing protein	-	1.342	0.4244	0.002707	up	yes
B739_RS05360	B739_1089	B739_1089	DUF5689 domain-containing protein	-	1.342	0.4244	0.02128	up	yes
B739_RS00570	B739_0121	B739_0121	Uncharacterized protein	-	1.34	0.4222	0.02748	up	yes
B739_RS07590	B739_1538	B739_1538	ADP/GDP-polyphosphate phosphotransferase	-	1.338	0.4201	0.008476	up	yes
B739_RS00595	B739_0129	B739_0129	3'-phosphate/5'-hydroxy nucleic acid ligase	-	1.336	0.4179	0.008355	up	yes
B739_RS05795	B739_1176	B739_1176	AB hydrolase-1 domain-containing protein	-	1.335	0.4168	0.0008716	up	yes
B739_RS07790	B739_1577	B739_1577	Putative membrane protein	-	1.334	0.4158	0.00663	up	yes
B739_RS08675	B739_1751	B739_1751	Acyl-CoA dehydrogenase	-	1.333	0.4147	0.02692	up	yes
B739_RS10370	B739_2105	uppP	Undecaprenyl-diphosphatase	-	1.333	0.4147	0.0165	up	yes
B739_RS00315	B739_0070	B739_0070	Signal transduction histidine kinase internal region domain-containing protein	-	1.332	0.4136	0.01551	up	yes
B739_RS01190	B739_0253	kup	Probable potassium transport system protein Kup	-	1.332	0.4136	0.02995	up	yes
B739_RS07250	B739_1472	B739_1472	DNA mismatch repair protein MutS-like N-terminal domain-containing protein	-	1.331	0.4125	0.04212	up	yes
B739_RS03835	B739_0788	B739_0788	Uncharacterized protein	66849720	1.33	0.4114	1.17e-05	up	yes
B739_RS10585	B739_2148	B739_2148	TonB-dependent receptor plug domain-containing protein	-	1.33	0.4114	0.0009872	up	yes
B739_RS05530	B739_1123	B739_1123	Putative nucleoside-diphosphate sugar epimerase	-	1.328	0.4093	0.001584	up	yes
B739_RS09905	B739_2006	B739_2006	Superfamily II DNA/RNA helicase, SNF2 family	-	1.328	0.4093	0.003253	up	yes
B739_RS09160	B739_1851	B739_1851	3-methyladenine DNA glycosylase	-	1.326	0.4071	0.01452	up	yes
B739_RS10765	B739_2185	mscL	Large-conductance mechanosensitive channel	-	1.325	0.406	0.02046	up	yes
B739_RS01000	B739_0215	B739_0215	Response regulators consisting of a CheY-like receiver domain and a winged-helix DNA-binding domain protein	-	1.324	0.4049	0.004665	up	yes
B739_RS07555	B739_1533	B739_1533	Short-chain dehydrogenase of various substrate specificities	-	1.322	0.4027	0.007155	up	yes
B739_RS10610	B739_2153	B739_2153	Major facilitator superfamily (MFS) profile domain-containing protein	-	1.319	0.3994	0.03677	up	yes
B739_RS07685	B739_1556	B739_1556	Helicase ATP-binding domain-containing protein	-	1.318	0.3984	0.004382	up	yes
B739_RS08860	B739_1790	B739_1790	DAGKc domain-containing protein	-	1.318	0.3984	0.001089	up	yes
B739_RS09120	B739_1843	B739_1843	3-hydroxyacyl-CoA dehydrogenase	-	1.317	0.3973	0.003474	up	yes
B739_RS00785	B739_0169	B739_0169	Putative stress-responsive transcriptional regulator	-	1.316	0.3962	0.01473	up	yes
B739_RS10355	B739_2102	rsmA	Ribosomal RNA small subunit methyltransferase A	-	1.316	0.3962	0.04709	up	yes
B739_RS09390	B739_1900	pyrE	Orotate phosphoribosyltransferase	-	1.312	0.3918	0.002204	up	yes
B739_RS02440	B739_0503	B739_0503	Fumarate hydratase class I	-	1.31	0.3896	0.006033	up	yes
B739_RS10605	B739_2152	B739_2152	DNA-directed RNA polymerase specialized sigma subunit, sigma24-like protein	66849547	1.31	0.3896	0.02062	up	yes
B739_RS06070	B739_1232	B739_1232	Uncharacterized protein	-	1.307	0.3863	0.04031	up	yes
B739_RS00175	B739_0039	B739_0039	Aconitate hydratase A	-	1.306	0.3852	0.0004243	up	yes
B739_RS01085	B739_0232	B739_0232	ABC-type multidrug transport system, ATPase and permease component	-	1.306	0.3852	0.0005786	up	yes
B739_RS10345	B739_2100	B739_2100	Uncharacterized protein	-	1.305	0.384	0.04536	up	yes
B739_RS05510	B739_1119	folD	Bifunctional protein FolD	-	1.304	0.3829	0.005456	up	yes
B739_RS08690	B739_1754	B739_1754	Integrase	-	1.304	0.3829	0.00712	up	yes
B739_RS10320	B739_2095	B739_2095	Mg2+ and Co2+ transporter	-	1.303	0.3818	0.01464	up	yes
B739_RS07515	B739_1525	B739_1525	Outer membrane protein-related peptidoglycan-associated (Lipo)protein	-	1.302	0.3807	0.002121	up	yes
B739_RS10360	B739_2103	B739_2103	Cell division protein FtsX	66847702	1.302	0.3807	0.03255	up	yes
B739_RS08730	B739_1762	B739_1762	Gas vesicle protein	-	1.3	0.3785	0.03365	up	yes

## Sheet: down-regulated in proteome
Accession(new)	Accession(old)	Symbol	Protein Name	Entrez ID	FC(CH_1_8595/CH_1)	Log2FC(CH_1_8595/CH_1)	P_value(CH_1_8595/CH_1)	Regulate	Significant
B739_RS04450	B739_0909	B739_0909	Outer membrane protein beta-barrel domain-containing protein	-	1e-05	-16.61	0.01426	down	yes
B739_RS06270	B739_1273	B739_1273	Uncharacterized protein	-	1e-05	-16.61	0.0007051	down	yes
B739_RS07090	B739_1437	B739_1437	AAA+ ATPase domain-containing protein	-	1e-05	-16.61	0.03034	down	yes
B739_RS07095	B739_1438	B739_1438	DUF3871 family protein	-	1e-05	-16.61	0.02002	down	yes
B739_RS08595	B739_1735	B739_1735	Putative transcriptional regulator	66848019	1e-05	-16.61	0.0001849	down	yes
B739_RS04305	B739_0878	B739_0878	TonB-dependent receptor plug domain-containing protein	-	0.1472	-2.764	0.01599	down	yes
B739_RS00425	B739_0093	B739_0093	Secretion system C-terminal sorting domain-containing protein	-	0.2904	-1.784	0.02209	down	yes
B739_RS02910	B739_0595	B739_0595	Ferrous iron transporter FeoA domain-containing protein	-	0.3371	-1.569	0.006614	down	yes
B739_RS06390	B739_1298	B739_1298	Uncharacterized protein	-	0.3693	-1.437	0.001806	down	yes
B739_RS06445	B739_1311	B739_1311	Uncharacterized protein	-	0.3822	-1.388	0.02184	down	yes
B739_RS00445	B739_0097	B739_0097	CBM-cenC domain-containing protein	-	0.3863	-1.372	0.03632	down	yes
B739_RS08845	B739_1787	B739_1787	Uncharacterized protein	-	0.3864	-1.372	0.02561	down	yes
B739_RS00810	B739_0174	B739_0174	DUF4374 domain-containing protein	-	0.4014	-1.317	0.01042	down	yes
B739_RS10145	B739_2056	B739_2056	Uncharacterized protein	-	0.414	-1.272	0.03737	down	yes
B739_RS02670	B739_0551	B739_0551	DUF6702 domain-containing protein	-	0.418	-1.258	0.007465	down	yes
B739_RS06985	B739_1415	B739_1415	Uncharacterized protein	-	0.4307	-1.215	0.03378	down	yes
B739_RS05870	B739_1191	B739_1191	DUF1573 domain-containing protein	-	0.4373	-1.193	0.005961	down	yes
B739_RS00820	B739_0176	B739_0176	Periplasmic protein (DUF2271)	66849318	0.4377	-1.192	0.002544	down	yes
B739_RS05635	B739_1144	B739_1144	TPM domain-containing protein	-	0.4446	-1.169	0.0137	down	yes
B739_RS00460	B739_0100	B739_0100	DUF4302 domain-containing protein	-	0.4635	-1.109	0.02091	down	yes
B739_RS00465	B739_0101	B739_0101	DUF1570 domain-containing protein	-	0.4682	-1.095	0.01085	down	yes
B739_RS05035	B739_1025	B739_1025	ATPases with chaperone activity, ATP-binding subunit	-	0.476	-1.071	0.01296	down	yes
B739_RS00470	B739_0102	B739_0102	Uncharacterized protein	-	0.4872	-1.037	0.02277	down	yes
B739_RS00815	B739_0175	B739_0175	Uncharacterized protein	66849319	0.49	-1.029	0.03537	down	yes
B739_RS01595	B739_0334	B739_0334	Uncharacterized protein	-	0.4963	-1.011	0.02682	down	yes
B739_RS06370	B739_1294	B739_1294	DUF5053 domain-containing protein	-	0.4979	-1.006	0.0005735	down	yes
B739_RS03690	B739_0758	B739_0758	S23 ribosomal protein	-	0.5	-1	0.002367	down	yes
B739_RS03675	B739_0755	B739_0755	Membrane-binding protein	-	0.5078	-0.9777	0.0001389	down	yes
B739_RS03980	B739_0818	B739_0818	Uncharacterized protein	-	0.5084	-0.976	0.00327	down	yes
B739_RS00440	B739_0096	B739_0096	Imelysin-like domain-containing protein	-	0.5108	-0.9692	0.03351	down	yes
B739_RS00805	B739_0173	B739_0173	Outer membrane receptor protein, mostly Fe transport	-	0.5154	-0.9562	0.01623	down	yes
B739_RS06630	B739_1347	B739_1347	Uncharacterized protein	-	0.5156	-0.9557	0.01294	down	yes
B739_RS05255	B739_1068	B739_1068	Outer membrane receptor protein, mostly Fe transport	-	0.5185	-0.9476	0.03662	down	yes
B739_RS02460	B739_0507	B739_0507	Uncharacterized protein	66848989	0.5216	-0.939	0.002634	down	yes
B739_RS00455	B739_0099	B739_0099	Lipoprotein	-	0.522	-0.9379	0.02779	down	yes
B739_RS00450	B739_0098	B739_0098	DUF4856 domain-containing protein	-	0.5228	-0.9357	0.02164	down	yes
B739_RS04435	B739_0905	B739_0905	Uncharacterized protein	-	0.5272	-0.9236	0.03492	down	yes
B739_RS02740	B739_0565	B739_0565	GLPGLI family protein	-	0.5307	-0.914	0.007088	down	yes
B739_RS08870	B739_1792	B739_1792	XRE family transcriptional regulator	-	0.5416	-0.8847	0.01959	down	yes
B739_RS00830	B739_0178	B739_0178	FAD:protein FMN transferase	-	0.5419	-0.8839	0.01103	down	yes
B739_RS00475	B739_0103	B739_0103	TonB-dependent receptor plug domain-containing protein	-	0.5456	-0.8741	0.03127	down	yes
B739_RS03660	B739_0752	B739_0752	Heme-binding protein	-	0.5456	-0.8741	0.04633	down	yes
B739_RS10045	B739_2036	B739_2036	Orotate phosphoribosyltransferase	66847776	0.5497	-0.8633	0.0004243	down	yes
B739_RS02915	B739_0596	B739_0596	Outer membrane protein beta-barrel domain-containing protein	-	0.5518	-0.8578	0.004187	down	yes
B739_RS10970	B739_0653	B739_0653	Uncharacterized protein	-	0.5586	-0.8401	0.02086	down	yes
B739_RS05745	B739_1166	tpx	Thiol peroxidase	-	0.5599	-0.8368	0.003694	down	yes
B739_RS09475	B739_1916	B739_1916	DUF493 domain-containing protein	-	0.5692	-0.813	0.007163	down	yes
B739_RS01805	B739_0372	panB	3-methyl-2-oxobutanoate hydroxymethyltransferase	-	0.5771	-0.7931	0.001299	down	yes
B739_RS01790	B739_0369	B739_0369	PorV/PorQ family protein	-	0.5793	-0.7876	0.03472	down	yes
B739_RS00700	B739_0152	B739_0152	MnmC-like methyltransferase domain-containing protein	-	0.5804	-0.7849	0.0009808	down	yes
B739_RS00435	B739_0095	B739_0095	HTTM domain-containing protein	-	0.5846	-0.7745	0.02273	down	yes
B739_RS11470	B739_1491	B739_1491	Trimeric autotransporter adhesin YadA-like stalk domain-containing protein	-	0.585	-0.7735	0.01043	down	yes
B739_RS01975	B739_0407	B739_0407	GtrA/DPMS transmembrane domain-containing protein	-	0.5851	-0.7732	0.03725	down	yes
B739_RS01935	B739_0399	B739_0399	Transcriptional regulator	-	0.5879	-0.7664	0.04454	down	yes
B739_RS03525	B739_0722	B739_0722	SGNH hydrolase-type esterase domain-containing protein	-	0.5944	-0.7505	0.02456	down	yes
B739_RS02240	B739_0462	B739_0462	Ig-like domain-containing protein	-	0.5956	-0.7476	0.01325	down	yes
B739_RS02985	B739_0610	B739_0610	DUF1905 domain-containing protein	-	0.5988	-0.7399	0.03727	down	yes
B739_RS05475	B739_1112	rpmE2	Large ribosomal subunit protein bL31B	66848459	0.6043	-0.7267	0.0001055	down	yes
B739_RS10925	B739_0003	B739_0003	Thioredoxin domain-containing protein	-	0.6053	-0.7243	0.01016	down	yes
B739_RS06100	B739_1238	B739_1238	Peptidase M48 domain-containing protein	-	0.6073	-0.7195	0.003551	down	yes
B739_RS00630	B739_0135	B739_0135	Uncharacterized protein	-	0.6144	-0.7027	0.008863	down	yes
B739_RS01020	B739_0219	B739_0219	Gliding motility protein GldN	-	0.6153	-0.7006	0.0001924	down	yes
B739_RS03490	B739_0715	B739_0715	DUF3887 domain-containing protein	-	0.6169	-0.6969	0.0001364	down	yes
B739_RS06995	B739_1417	B739_1417	HmuY protein	-	0.6178	-0.6948	0.0345	down	yes
B739_RS00430	B739_0094	B739_0094	Outer membrane receptor for Fe3+-dicitrate	-	0.6275	-0.6723	0.0305	down	yes
B739_RS05315	B739_1080	B739_1080	DUF3108 domain-containing protein	-	0.628	-0.6712	0.001576	down	yes
B739_RS01150	B739_0245	B739_0245	DUF4412 domain-containing protein	-	0.6323	-0.6613	0.0005565	down	yes
B739_RS01035	B739_0222	B739_0222	Sulfatase-modifying factor enzyme domain-containing protein	-	0.6429	-0.6373	0.002734	down	yes
B739_RS02990	B739_0611	B739_0611	Peptidase S54 rhomboid domain-containing protein	66848892	0.6451	-0.6324	0.04461	down	yes
B739_RS02305	B739_0475	B739_0475	GLPGLI family protein	-	0.6475	-0.627	0.01175	down	yes
B739_RS03425	B739_0702	surE	5'-nucleotidase SurE	-	0.6566	-0.6069	0.007781	down	yes
B739_RS00150	B739_0034	B739_0034	Streptomycin adenylyltransferase	60062835	0.6582	-0.6034	0.01703	down	yes
B739_RS08120	B739_1641	B739_1641	Uncharacterized protein	-	0.6584	-0.603	0.02876	down	yes
B739_RS01145	B739_0244	B739_0244	Uncharacterized protein	-	0.6586	-0.6025	0.01219	down	yes
B739_RS07635	B739_1547	B739_1547	D-alanyl-D-alanine carboxypeptidase (Penicillin-binding protein 4)	-	0.659	-0.6016	0.04485	down	yes
B739_RS05900	B739_1198	B739_1198	SH3b domain-containing protein	-	0.6599	-0.5997	0.009904	down	yes
B739_RS06545	B739_1330	B739_1330	Secretion system C-terminal sorting domain-containing protein	-	0.66	-0.5995	0.00791	down	yes
B739_RS04290	B739_0875	B739_0875	SusD/RagB family nutrient-binding outer membrane lipoprotein	66848718	0.6602	-0.599	0.001803	down	yes
B739_RS02755	B739_0568	B739_0568	GLPGLI family protein	-	0.6608	-0.5977	0.0003153	down	yes
B739_RS07745	B739_1568	pyrB	Aspartate carbamoyltransferase	-	0.6649	-0.5888	0.0005415	down	yes
B739_RS03695	B739_0759	B739_0759	FeS cluster biogenesis domain-containing protein	-	0.6711	-0.5754	0.03817	down	yes
B739_RS03780	B739_0777	B739_0777	Cytoplasmic protein	-	0.6718	-0.5739	0.04307	down	yes
B739_RS03620	B739_0744	B739_0744	Response regulators consisting of a CheY-like receiver domain and a winged-helix DNA-binding domain protein	-	0.672	-0.5735	0.003893	down	yes
B739_RS04770	B739_0974	rpmC	Large ribosomal subunit protein uL29	-	0.6798	-0.5568	0.0005018	down	yes
B739_RS01770	B739_0365	B739_0365	Ribosome-associated protein Y (PSrp-1)	-	0.6807	-0.5549	0.02106	down	yes
B739_RS04585	B739_0936	B739_0936	Tetratricopeptide repeat protein	-	0.6812	-0.5538	0.0007671	down	yes
B739_RS04375	B739_0893	B739_0893	Lipopolysaccharide core biosynthesis protein rfaS	-	0.6816	-0.553	0.03972	down	yes
B739_RS02290	B739_0472	B739_0472	DUF5103 domain-containing protein	66849022	0.6842	-0.5475	0.006942	down	yes
B739_RS05285	B739_1074	B739_1074	Thioredoxin-like protein	-	0.6843	-0.5473	0.001841	down	yes
B739_RS01970	B739_0406	B739_0406	Outer membrane protein beta-barrel domain-containing protein	-	0.6857	-0.5444	0.003041	down	yes
B739_RS06820	B739_1386	B739_1386	Thioredoxin domain-containing protein	-	0.6864	-0.5429	0.0002001	down	yes
B739_RS04790	B739_0978	rplE	Large ribosomal subunit protein uL5	66848591	0.6879	-0.5397	0.01339	down	yes
B739_RS04820	B739_0984	rpmD	Large ribosomal subunit protein uL30	66848585	0.6884	-0.5387	0.004291	down	yes
B739_RS02310	B739_0476	B739_0476	Uncharacterized protein	66849018	0.6927	-0.5297	0.03205	down	yes
B739_RS01780	B739_0367	rpsU	Small ribosomal subunit protein bS21	-	0.6934	-0.5282	0.0009055	down	yes
B739_RS02800	B739_0577	B739_0577	Rhodanese-related sulfurtransferase	66848929	0.6948	-0.5253	0.01566	down	yes
B739_RS02805	B739_0578	B739_0578	Thiol-disulfide isomerase and thioredoxin	-	0.6953	-0.5243	0.003797	down	yes
B739_RS04205	B739_0858	B739_0858	tRNA/rRNA methyltransferase SpoU type domain-containing protein	-	0.6957	-0.5235	0.0151	down	yes
B739_RS10080	B739_2043	B739_2043	Outer membrane protein-related peptidoglycan-associated (Lipo)protein	-	0.6957	-0.5235	0.00409	down	yes
B739_RS03715	B739_0763	B739_0763	DnaK suppressor protein	66849745	0.6972	-0.5204	0.001287	down	yes
B739_RS02635	B739_0544	B739_0544	DUF2795 domain-containing protein	78303668	0.6976	-0.5195	0.001325	down	yes
B739_RS09935	B739_2012	B739_2012	Antitoxin	-	0.7017	-0.5111	0.002538	down	yes
B739_RS06030	B739_1224	B739_1224	Uncharacterized protein	-	0.703	-0.5084	0.008627	down	yes
B739_RS10860	B739_2205	B739_2205	Restriction endonuclease type IV Mrr domain-containing protein	-	0.7037	-0.507	0.03769	down	yes
B739_RS08545	B739_1725	B739_1725	prephenate dehydratase	-	0.7044	-0.5055	0.005585	down	yes
B739_RS05310	B739_1079	B739_1079	DUF2480 family protein	66848486	0.7049	-0.5045	0.01889	down	yes
B739_RS03250	B739_0664	ftsY	Signal recognition particle receptor FtsY	66848829	0.7052	-0.5039	0.01003	down	yes
B739_RS07675	B739_1554	rpsR	Small ribosomal subunit protein bS18	66848140	0.7071	-0.5	0.001269	down	yes
B739_RS10030	B739_2033	B739_2033	Sulfatase-modifying factor enzyme domain-containing protein	-	0.71	-0.4941	0.01164	down	yes
B739_RS04055	B739_0832	B739_0832	Outer membrane protein	-	0.7108	-0.4925	0.001331	down	yes
B739_RS02470	B739_0509	B739_0509	Uncharacterized protein	-	0.7138	-0.4864	0.0439	down	yes
B739_RS00605	B739_0132	B739_0132	GAF domain-containing protein	-	0.7152	-0.4836	0.03389	down	yes
B739_RS03140	B739_0641	B739_0641	DUF4595 domain-containing protein	-	0.7164	-0.4812	0.02515	down	yes
B739_RS10950	B739_0309	B739_0309	Tail specific protease domain-containing protein	-	0.7166	-0.4808	0.0006881	down	yes
B739_RS02315	B739_0478	B739_0478	Membrane-binding protein	66849017	0.7179	-0.4781	0.01113	down	yes
B739_RS03295	B739_0674	ribH	6,7-dimethyl-8-ribityllumazine synthase	-	0.7208	-0.4723	0.001102	down	yes
B739_RS02020	B739_0417	ribA	GTP cyclohydrolase-2	-	0.7216	-0.4707	0.02417	down	yes
B739_RS06025	B739_1223	B739_1223	Periplasmic/secreted protein	-	0.7229	-0.4681	0.004017	down	yes
B739_RS07535	B739_1529	B739_1529	Hydrogenase maturation factor	-	0.7238	-0.4663	0.01546	down	yes
B739_RS04245	B739_0866	B739_0866	DUF4835 domain-containing protein	-	0.7239	-0.4661	0.001031	down	yes
B739_RS06605	B739_1343	B739_1343	Outer membrane receptor protein, mostly Fe transport	-	0.7239	-0.4661	0.02509	down	yes
B739_RS04705	B739_0962	B739_0962	Uncharacterized protein	-	0.7241	-0.4657	0.01979	down	yes
B739_RS01505	B739_0318	B739_0318	Parvulin-like peptidyl-prolyl isomerase	-	0.7252	-0.4635	0.002991	down	yes
B739_RS05305	B739_1078	B739_1078	DUF937 domain-containing protein	-	0.7252	-0.4635	0.0009109	down	yes
B739_RS02960	B739_0605	B739_0605	HMA domain-containing protein	-	0.7255	-0.463	0.0002403	down	yes
B739_RS05660	B739_1149	B739_1149	Putative Zn-dependent protease	-	0.7258	-0.4624	0.04265	down	yes
B739_RS02325	B739_0480	rpsJ	Small ribosomal subunit protein uS10	66849015	0.7261	-0.4618	0.01291	down	yes
B739_RS05430	B739_1103	rnhB	Ribonuclease HII	-	0.7309	-0.4523	0.03153	down	yes
B739_RS04420	B739_0902	B739_0902	ABC transporter ATPase	-	0.7317	-0.4507	0.02256	down	yes
B739_RS02665	B739_0550	B739_0550	Cytokinin riboside 5'-monophosphate phosphoribohydrolase	-	0.7325	-0.4491	0.01361	down	yes
B739_RS00155	B739_0035	B739_0035	Flavin-dependent monooxygenase	-	0.7329	-0.4483	0.0333	down	yes
B739_RS11100	B739_0665	B739_0665	DUF4295 domain-containing protein	66848828	0.7346	-0.445	0.03132	down	yes
B739_RS06750	B739_1373	B739_1373	BIG2 domain-containing protein	-	0.7359	-0.4424	0.02022	down	yes
B739_RS06135	B739_1245	rimM	Ribosome maturation factor RimM	-	0.7378	-0.4387	0.03586	down	yes
B739_RS07545	B739_1531	B739_1531	Trm112p-like protein	-	0.7379	-0.4385	0.0401	down	yes
B739_RS01345	B739_0287	prmA	Ribosomal protein L11 methyltransferase	-	0.739	-0.4364	0.001382	down	yes
B739_RS04320	B739_0882	B739_0882	tRNA1(Val) (adenine(37)-N6)-methyltransferase	-	0.7407	-0.433	0.03821	down	yes
B739_RS04060	B739_0833	B739_0833	Thioesterase	-	0.7408	-0.4328	0.0154	down	yes
B739_RS06760	B739_1375	B739_1375	HTH cro/C1-type domain-containing protein	66849575	0.7408	-0.4328	0.008991	down	yes
B739_RS00040	B739_0007	B739_0007	HTH cro/C1-type domain-containing protein	66849476	0.7415	-0.4315	0.02128	down	yes
B739_RS05750	B739_1167	B739_1167	NAD(P)-binding domain-containing protein	-	0.742	-0.4305	0.00194	down	yes
B739_RS09185	B739_1857	B739_1857	tryptophan synthase	-	0.7428	-0.429	0.02049	down	yes
B739_RS04345	B739_0887	rpmF	Large ribosomal subunit protein bL32	66848705	0.7439	-0.4268	0.03688	down	yes
B739_RS02645	B739_0546	B739_0546	Outer membrane lipoprotein BamD-like domain-containing protein	-	0.744	-0.4266	0.004645	down	yes
B739_RS03440	B739_0705	B739_0705	SufE protein probably involved in Fe-S center assembly	-	0.7444	-0.4259	0.005415	down	yes
B739_RS03025	B739_0618	B739_0618	Uncharacterized protein	-	0.7452	-0.4243	0.01456	down	yes
B739_RS00270	B739_0060	B739_0060	Methylenetetrahydrofolate reductase	-	0.7454	-0.4239	0.002657	down	yes
B739_RS08340	B739_1684	B739_1684	Dipeptidyl-peptidase	-	0.7455	-0.4237	0.001309	down	yes
B739_RS10075	B739_2042	B739_2042	Lipocalin-like domain-containing protein	-	0.7457	-0.4233	0.008001	down	yes
B739_RS07855	B739_1590	dapF	Diaminopimelate epimerase	-	0.748	-0.4189	0.004403	down	yes
B739_RS03265	B739_0668	B739_0668	Protease II	-	0.75	-0.415	0.0212	down	yes
B739_RS04410	B739_0900	B739_0900	Acetyltransferase, including N-acetylase of ribosomal protein	-	0.7506	-0.4139	0.001781	down	yes
B739_RS06275	B739_1274	B739_1274	Uncharacterized protein	-	0.7527	-0.4099	0.01103	down	yes
B739_RS01640	B739_0343	gmk	Guanylate kinase	-	0.7575	-0.4007	0.005163	down	yes
B739_RS02455	B739_0506	B739_0506	DUF4407 domain-containing protein	-	0.7577	-0.4003	0.007402	down	yes
B739_RS04540	B739_0927	B739_0927	Trypsin-like serine protease, typically periplasmic, C-terminal PDZ domain protein	-	0.7584	-0.399	0.009174	down	yes
B739_RS07025	B739_1424	B739_1424	Universal stress protein	-	0.7607	-0.3946	0.01691	down	yes
B739_RS04355	B739_0889	B739_0889	Biotin carboxylase	-	0.7632	-0.3899	0.00857	down	yes
B739_RS06565	B739_1335	B739_1335	Thioredoxin domain-containing protein	-	0.7641	-0.3882	0.03671	down	yes
B739_RS02395	B739_0494	B739_0494	Histone acetyltransferase HPA2-related acetyltransferase	-	0.7656	-0.3853	0.001393	down	yes
B739_RS03615	B739_0743	B739_0743	Methionyl-tRNA formyltransferase	-	0.7667	-0.3833	0.01327	down	yes
B739_RS03030	B739_0619	B739_0619	UPF0102 protein B739_0619	-	0.7675	-0.3818	0.03145	down	yes
B739_RS09300	B739_1881	B739_1881	Zn-dependent peptidase	-	0.7697	-0.3776	0.0004833	down	yes
